# Supplementary material for: 5-(3-Fluoro­phen­yl)-1-phenyl­pyrazolidin-3-one
Source: Acta Crystallogr Sect E Struct Rep Online. 2008 Sep 6;64(Pt 10):o1886. doi: 10.1107/S1600536808026706 (PMC2959324; doi:10.1107/S1600536808026706)
Supplement: Supplementary file 2 [file e-64-o1886-Isup2.hkl]

# 
# h,k,l, Fc-squared, Fo-squared, sigma(Fo-squared) and status flag 
# 
data_I
_shelx_title ' N in P2(1)/c' 
_shelx_refln_list_code          4 
_shelx_F_calc_maximum      181.44 
_exptl_crystal_F_000       536.00 
_reflns_d_resolution_high  0.8349 
 
loop_ 
 _symmetry_equiv_pos_as_xyz 
 'x, y, z' 
 '-x, y+1/2, -z+1/2' 
 '-x, -y, -z' 
 'x, -y-1/2, z-1/2' 
 
_cell_length_a    10.2650 
_cell_length_b     7.3130 
_cell_length_c    17.8220 
_cell_angle_alpha  90.000 
_cell_angle_beta   92.390 
_cell_angle_gamma  90.000 
 
_shelx_F_squared_multiplier     1.000 
 
loop_ 
 _refln_index_h 
 _refln_index_k 
 _refln_index_l 
 _refln_F_squared_calc 
 _refln_F_squared_meas 
 _refln_F_squared_sigma 
 _refln_observed_status 
   1   0   0      150.36      166.91      5.65 o 
   2   0   0     4348.00     4067.69     28.25 o 
   3   0   0     2281.83     2499.63     28.56 o 
   4   0   0      557.90      443.41     13.52 o 
   5   0   0       71.51       57.90      4.67 o 
   6   0   0      255.26      195.21     12.88 o 
   7   0   0      450.66      365.22     18.71 o 
   8   0   0      138.01      150.53     14.32 o 
   9   0   0     1001.71     1091.51     40.08 o 
  10   0   0      267.04      221.97     21.95 o 
  11   0   0       69.52       68.24     16.13 o 
  12   0   0        1.03        8.15      9.42 o 
   1   1   0     3463.98     3755.10     25.67 o 
   2   1   0     8111.80     8086.76    177.73 o 
   3   1   0     1909.77     2073.16     21.24 o 
   4   1   0      675.42      695.99     15.06 o 
   5   1   0       18.86       35.23      9.74 o 
   6   1   0       51.09       62.36     13.62 o 
   7   1   0      167.75      192.39     19.41 o 
   8   1   0       32.53       10.77      8.60 o 
   9   1   0        4.08       12.57      9.61 o 
  10   1   0        5.12       10.82     10.82 o 
  11   1   0       17.16       10.96     10.39 o 
  12   1   0        0.01       11.20      7.94 o 
   0   2   0     3807.69     4142.23     32.47 o 
   1   2   0      342.35      434.04     11.09 o 
   2   2   0     1284.83     1500.87     25.92 o 
   3   2   0      599.45      537.34     14.73 o 
   4   2   0      689.62      562.97     17.08 o 
   5   2   0        7.52        4.00      4.81 o 
   6   2   0      131.70      117.41      6.81 o 
   7   2   0      207.50      205.94     12.98 o 
   8   2   0       13.58       11.82      6.35 o 
   9   2   0        9.21       36.30     10.96 o 
  10   2   0       26.43       36.56     12.29 o 
  11   2   0       96.32       95.17     15.75 o 
   1   3   0      177.06      151.17      8.42 o 
   2   3   0       35.16       41.72      6.84 o 
   3   3   0      601.20      636.92     14.72 o 
   4   3   0      289.20      339.52     16.76 o 
   5   3   0       26.24       25.05      5.32 o 
   6   3   0        4.27       27.75      7.55 o 
   7   3   0       20.03       13.52      6.06 o 
   8   3   0       16.60        4.13      7.83 o 
   9   3   0        8.94        6.91      9.44 o 
  10   3   0       15.57       45.09     10.70 o 
  11   3   0        3.53        6.50      9.62 o 
   0   4   0     1689.42     1526.93     29.95 o 
   1   4   0       81.59       82.93      8.67 o 
   2   4   0      520.04      595.29     22.29 o 
   3   4   0      249.51      226.63     13.38 o 
   4   4   0       67.46       68.61      6.08 o 
   5   4   0      241.76      254.74     12.29 o 
   6   4   0        0.00        3.57      7.15 o 
   7   4   0      396.91      309.07     21.49 o 
   8   4   0       38.66       28.77      9.08 o 
   9   4   0        1.42        1.21     10.15 o 
  10   4   0        8.61        7.52      8.65 o 
   1   5   0       37.49       19.77      5.89 o 
   2   5   0      254.18      236.48     15.25 o 
   3   5   0      156.27      121.57     11.48 o 
   4   5   0      117.25      125.49     12.42 o 
   5   5   0      140.09      111.75     13.33 o 
   6   5   0       61.21       72.91     12.80 o 
   7   5   0       67.92       46.78     14.42 o 
   8   5   0       14.33       10.95     10.95 o 
   9   5   0       22.38        9.97      9.72 o 
  10   5   0        2.72       13.73      7.38 o 
   0   6   0      448.63      453.83     20.35 o 
   1   6   0      389.69      364.07     19.80 o 
   2   6   0        0.40        3.82      8.74 o 
   3   6   0       32.66       51.41      9.26 o 
   4   6   0       39.11       15.66      8.73 o 
   5   6   0        3.64       11.17      8.41 o 
   6   6   0       26.13        9.34      8.80 o 
   7   6   0       94.31       79.63     13.34 o 
   8   6   0       89.75       54.01     16.03 o 
   1   7   0      225.07      227.41     19.36 o 
   2   7   0        0.56        9.05      8.38 o 
   3   7   0       22.05        2.31      9.41 o 
   4   7   0        0.97        0.00      7.89 o 
   5   7   0       10.38       17.74      9.47 o 
   6   7   0        1.24        8.99      9.64 o 
   7   7   0        5.38        8.93      8.93 o 
   0   8   0       56.50       34.84     17.04 o 
   1   8   0       15.95        7.06     13.25 o 
   2   8   0       20.05        7.64     10.70 o 
   3   8   0        0.07        6.46      9.89 o 
   4   8   0       15.69        6.66     11.17 o 
 -12   1   1        9.87        1.78     12.17 o 
 -11   1   1       29.21       16.41     12.61 o 
 -10   1   1      197.40      211.36     22.19 o 
  -9   1   1       13.60       21.74     11.13 o 
  -8   1   1       27.32       31.87      9.73 o 
  -7   1   1       18.70       37.29      8.77 o 
  -6   1   1      160.96      174.94     12.62 o 
  -5   1   1      198.87      257.02     13.19 o 
  -4   1   1      429.82      470.89     16.19 o 
  -3   1   1       33.84       44.81      5.23 o 
  -2   1   1     1870.44     2071.81     23.79 o 
  -1   1   1     8119.13     8642.15    160.54 o 
   0   1   1      678.95      702.76     21.70 o 
   1   1   1        8.78        4.23      2.56 o 
   2   1   1     3108.48     3263.04     26.92 o 
   3   1   1     1014.18     1001.68     17.84 o 
   4   1   1       31.49       40.19      4.84 o 
   5   1   1      333.08      317.29     13.84 o 
   6   1   1       52.29       59.26      7.53 o 
   7   1   1       10.34        4.80      6.41 o 
   8   1   1      164.01      174.58     16.51 o 
   9   1   1      339.51      357.26     22.91 o 
  10   1   1        0.94       16.41      8.20 o 
  11   1   1       14.26       10.87     12.16 o 
  12   1   1        3.30        2.80      9.95 o 
 -11   2   1       43.97       23.31     16.38 o 
 -10   2   1        0.00       10.24     10.24 o 
  -9   2   1        6.36        8.77     11.04 o 
  -8   2   1      221.40      199.93     18.01 o 
  -7   2   1       56.56       60.57      9.99 o 
  -6   2   1      317.88      385.34     17.98 o 
  -5   2   1       10.44       13.21      4.50 o 
  -4   2   1      219.85      244.72     11.55 o 
  -3   2   1      556.67      589.41     15.49 o 
  -2   2   1      186.53      180.98      8.32 o 
  -1   2   1      355.65      405.14     10.85 o 
   0   2   1      250.50      316.57     13.90 o 
   1   2   1      301.65      339.02      9.92 o 
   2   2   1      610.70      670.06     15.74 o 
   3   2   1      271.18      304.57     12.92 o 
   4   2   1        3.31        0.51      4.16 o 
   5   2   1      442.18      463.05     17.36 o 
   6   2   1       81.34       97.80      9.47 o 
   7   2   1      112.95      100.00     10.98 o 
   8   2   1       58.69       62.02     10.68 o 
   9   2   1        9.75       21.58      8.36 o 
  10   2   1        1.59        0.00      9.17 o 
  11   2   1       18.04       16.00     11.30 o 
 -11   3   1        2.96       18.33     10.56 o 
 -10   3   1        0.34        8.64     10.48 o 
  -9   3   1       22.14       28.30      9.22 o 
  -8   3   1        5.31       13.44      9.57 o 
  -7   3   1      191.26      186.93     16.19 o 
  -6   3   1        3.00        0.86      5.46 o 
  -5   3   1       51.96       77.50      9.07 o 
  -4   3   1      721.58      659.20     21.02 o 
  -3   3   1       43.24       47.79      6.07 o 
  -2   3   1        0.02        2.09      3.19 o 
  -1   3   1      450.52      370.31      3.62 o 
   0   3   1      225.67      228.95      7.18 o 
   1   3   1      174.49      146.95      8.02 o 
   2   3   1        1.79        0.36      3.52 o 
   3   3   1        0.00        6.09      4.10 o 
   4   3   1      249.89      315.21     17.44 o 
   5   3   1      143.83      156.72     11.55 o 
   6   3   1       31.17       27.06      6.45 o 
   7   3   1        3.25       13.54      7.19 o 
   8   3   1        0.12        6.56      6.56 o 
   9   3   1       33.85       51.21     12.26 o 
  10   3   1        0.56        2.57      8.94 o 
  11   3   1        0.24        1.25      9.61 o 
 -10   4   1        2.56       13.22      7.64 o 
  -9   4   1        1.03        8.22      8.84 o 
  -8   4   1      103.12      111.66     11.36 o 
  -7   4   1       35.82       37.16     12.13 o 
  -6   4   1       29.48       39.90      8.13 o 
  -5   4   1       48.10       68.61      9.44 o 
  -4   4   1        3.35        5.39      5.39 o 
  -3   4   1      228.23      282.33     15.11 o 
  -2   4   1       92.09       94.12      9.12 o 
  -1   4   1     1495.26     1596.21     31.29 o 
   0   4   1      177.27      210.50      9.71 o 
   1   4   1      123.22      156.11     10.45 o 
   2   4   1     1150.14     1348.22     29.34 o 
   3   4   1      405.87      493.41     18.24 o 
   4   4   1       29.78       27.97      7.46 o 
   5   4   1       51.98       82.27     10.08 o 
   6   4   1       14.94        3.61      8.32 o 
   7   4   1      105.68      145.68     14.70 o 
   8   4   1      191.14      181.61     17.36 o 
   9   4   1       10.63       16.95     10.90 o 
  10   4   1        7.78       12.61      6.69 o 
 -10   5   1       34.71       37.82      9.94 o 
  -9   5   1       56.77       55.61     14.46 o 
  -8   5   1        5.09        5.50     12.05 o 
  -7   5   1      215.34      176.74     19.88 o 
  -6   5   1       18.36        7.96     11.95 o 
  -5   5   1      117.30      126.77     15.08 o 
  -4   5   1       23.87       16.84      9.16 o 
  -3   5   1       28.35       27.36      8.40 o 
  -2   5   1      143.25      140.58     12.43 o 
  -1   5   1        1.48       12.37      5.62 o 
   0   5   1      204.01      176.24      9.23 o 
   1   5   1       52.35       35.48      7.92 o 
   2   5   1       13.31        4.65      5.88 o 
   3   5   1      134.70      133.40     11.97 o 
   4   5   1       12.63        9.73      5.70 o 
   5   5   1       12.25       13.44      6.44 o 
   6   5   1      105.54       93.35     14.27 o 
   7   5   1       16.07       16.99      8.56 o 
   8   5   1      129.23       94.41     14.84 o 
   9   5   1       18.21       12.61     10.09 o 
  10   5   1        2.43       10.09      8.36 o 
  -8   6   1       33.01       42.30     12.03 o 
  -7   6   1        0.78        2.93     10.95 o 
  -6   6   1       14.20       10.84     10.84 o 
  -5   6   1        0.14        3.79      7.90 o 
  -4   6   1       18.24       22.70     10.24 o 
  -3   6   1      412.92      416.38     25.58 o 
  -2   6   1      158.05      135.12     14.44 o 
  -1   6   1        7.72        7.46      7.46 o 
   0   6   1       37.81       42.60      7.15 o 
   1   6   1        2.58        5.61      7.71 o 
   2   6   1        1.78        1.00      7.57 o 
   3   6   1       71.27       97.76     14.05 o 
   4   6   1        5.58        9.29      9.29 o 
   5   6   1       13.91       36.68      9.06 o 
   6   6   1       57.47       60.30     11.23 o 
   7   6   1        2.66        1.21      9.34 o 
   8   6   1       42.95       52.58     12.05 o 
  -7   7   1        0.01        3.27     13.22 o 
  -6   7   1        0.30        7.80      8.43 o 
  -5   7   1       15.24        3.06     10.78 o 
  -4   7   1       22.68       22.14     11.65 o 
  -3   7   1       15.53        7.15     11.45 o 
  -2   7   1      275.87      333.49     25.13 o 
  -1   7   1        2.71        4.14     10.77 o 
   0   7   1        0.40        0.49      9.12 o 
   1   7   1      160.67      181.19     17.05 o 
   2   7   1       32.15       23.81     10.97 o 
   3   7   1        0.15       10.20     10.20 o 
   4   7   1       51.55       42.17      9.08 o 
   5   7   1        1.30       10.50      9.26 o 
   6   7   1        0.16        2.64      8.99 o 
   7   7   1       33.65       34.60     11.49 o 
  -4   8   1       43.42       35.91     14.88 o 
  -3   8   1        7.01        5.16     12.82 o 
  -2   8   1       10.52        8.41     13.63 o 
  -1   8   1        3.25        0.00     13.21 o 
   0   8   1      200.56      167.74     14.52 o 
   1   8   1       99.83       66.74     15.91 o 
   2   8   1        0.71        1.34      8.65 o 
   3   8   1       15.56        8.22     10.11 o 
   4   8   1       17.99        7.02     10.19 o 
 -12   0   2       21.55       24.68     16.77 o 
 -11   0   2        7.40       21.10     14.82 o 
 -10   0   2       34.55       23.71     12.67 o 
  -9   0   2      451.15      487.04     33.69 o 
  -8   0   2      295.23      286.75     17.08 o 
  -7   0   2        1.38        0.88      7.23 o 
  -6   0   2     1242.04     1156.33     31.39 o 
  -5   0   2       80.90       83.01      9.39 o 
  -4   0   2      157.33      139.27      4.80 o 
  -3   0   2       78.02       85.83      6.58 o 
  -2   0   2     4653.98     4582.67     31.67 o 
  -1   0   2     3652.63     4037.94     25.17 o 
   0   0   2      539.51      597.68      7.54 o 
   1   0   2     5372.23     6111.06    130.32 o 
   2   0   2     7355.29     7406.38    165.81 o 
   3   0   2     4124.04     4419.55     40.18 o 
   4   0   2      278.73      231.23     10.12 o 
   5   0   2      368.67      364.81      8.77 o 
   6   0   2      154.48      147.83     10.72 o 
   7   0   2       18.63       18.04     13.90 o 
   8   0   2       87.12       83.73      9.42 o 
   9   0   2       22.36       12.64      8.91 o 
  10   0   2       17.25        7.18      8.17 o 
  11   0   2      141.73      142.44     15.14 o 
  12   0   2       17.64       15.54     10.53 o 
 -12   1   2        1.87        3.45      9.91 o 
 -11   1   2       55.56       43.23     18.60 o 
 -10   1   2       90.62       82.21     15.94 o 
  -9   1   2       50.30       26.30     11.71 o 
  -8   1   2       85.94       99.78     14.80 o 
  -7   1   2        9.15        7.22      7.22 o 
  -6   1   2      206.86      245.84     14.90 o 
  -5   1   2      322.24      309.10      9.36 o 
  -4   1   2      427.58      404.77     14.21 o 
  -3   1   2      455.02      475.63     10.49 o 
  -2   1   2    12304.30    13738.69    248.90 o 
  -1   1   2     1060.93     1158.93     16.65 o 
   0   1   2      205.14      195.04      4.51 o 
   1   1   2     2489.87     2880.85     23.96 o 
   2   1   2     6855.05     7296.87     42.22 o 
   3   1   2     1415.33     1370.60     21.26 o 
   4   1   2      996.67     1031.14     15.58 o 
   5   1   2      150.05      119.41      8.94 o 
   6   1   2      177.63      192.26      9.65 o 
   7   1   2      132.41      170.96     14.32 o 
   8   1   2      355.52      358.96     17.40 o 
   9   1   2      197.46      227.25     19.24 o 
  10   1   2       10.16        8.72      9.02 o 
  11   1   2        0.05        2.62     10.60 o 
  12   1   2       13.62        9.81      9.81 o 
 -11   2   2      127.38      113.37     18.45 o 
 -10   2   2        0.18        9.79     10.42 o 
  -9   2   2       34.38       21.02     10.92 o 
  -8   2   2       12.86       14.91      9.72 o 
  -7   2   2        6.48        1.81      6.33 o 
  -6   2   2      120.83      125.35      7.06 o 
  -5   2   2        6.96        1.78      4.95 o 
  -4   2   2      684.30      864.48     26.11 o 
  -3   2   2       71.15       46.87      5.19 o 
  -2   2   2     5212.70     5142.76     41.76 o 
  -1   2   2     1104.54     1222.55     19.58 o 
   0   2   2     1185.13     1368.71     50.53 o 
   1   2   2      168.68      160.85      7.60 o 
   2   2   2      265.18      262.66      9.87 o 
   3   2   2      755.02      827.36     23.83 o 
   4   2   2      390.04      428.10     15.24 o 
   5   2   2      873.35      980.08     19.62 o 
   6   2   2       49.17       82.33      8.81 o 
   7   2   2      124.03      169.78     18.31 o 
   8   2   2      139.70      140.77     14.87 o 
   9   2   2      142.95      111.74     15.22 o 
  10   2   2       41.39       45.07     13.70 o 
  11   2   2       42.22       50.35     14.31 o 
 -11   3   2       13.50        6.12     10.92 o 
 -10   3   2        3.22       11.34      8.13 o 
  -9   3   2        3.93        4.83      4.83 o 
  -8   3   2       19.49       16.81     10.80 o 
  -7   3   2       69.68       73.03      8.71 o 
  -6   3   2        5.97        5.78      6.66 o 
  -5   3   2      796.93      873.07     20.41 o 
  -4   3   2      864.56      987.23     25.82 o 
  -3   3   2      543.69      562.58     15.90 o 
  -2   3   2      151.96      172.22     10.75 o 
  -1   3   2        0.18        2.11      4.21 o 
   0   3   2       60.55       67.15      7.53 o 
   1   3   2     1151.06     1283.98     25.45 o 
   2   3   2      877.29      898.66     18.37 o 
   3   3   2      615.93      680.49     20.99 o 
   4   3   2      315.73      302.40     10.14 o 
   5   3   2       45.16       71.24      9.29 o 
   6   3   2        4.38        6.31      2.88 o 
   7   3   2        0.60        0.84      6.32 o 
   8   3   2       36.17       52.58     12.50 o 
   9   3   2       92.05       83.17     13.07 o 
  10   3   2       15.68       11.31     11.85 o 
  11   3   2       22.10        1.24     11.41 o 
 -10   4   2        2.81        0.00      8.79 o 
  -9   4   2      129.85      112.36     18.27 o 
  -8   4   2        0.61        1.23      8.15 o 
  -7   4   2        0.04        1.06      8.51 o 
  -6   4   2      143.19      177.99     16.46 o 
  -5   4   2       76.65       82.98     11.94 o 
  -4   4   2      166.89      177.19     14.35 o 
  -3   4   2      785.75      789.87     24.41 o 
  -2   4   2      362.58      328.65     15.62 o 
  -1   4   2       12.04        2.29      4.98 o 
   0   4   2        0.17        9.08      3.70 o 
   1   4   2      348.46      302.43     14.70 o 
   2   4   2     2628.65     2828.23     43.02 o 
   3   4   2       26.73       11.46      5.80 o 
   4   4   2       17.30       14.23      7.13 o 
   5   4   2       30.63       17.01      6.45 o 
   6   4   2       24.94       22.90      7.54 o 
   7   4   2       20.72       14.35      7.73 o 
   8   4   2        9.02       13.65      6.27 o 
   9   4   2       82.26       67.38     13.21 o 
  10   4   2       47.30       24.21      9.46 o 
 -10   5   2        7.45       10.62      9.24 o 
  -9   5   2       19.89       14.75     11.21 o 
  -8   5   2      120.71      113.21     16.78 o 
  -7   5   2       77.04       57.03     15.41 o 
  -6   5   2       20.45        6.89      8.89 o 
  -5   5   2      201.30      178.42     15.22 o 
  -4   5   2       28.18       48.83      9.15 o 
  -3   5   2        1.02        0.86      6.64 o 
  -2   5   2      121.80      107.21     11.61 o 
  -1   5   2      227.89      172.50     12.34 o 
   0   5   2       11.96        0.92      6.64 o 
   1   5   2      474.54      416.28     19.80 o 
   2   5   2       60.63       31.77      7.97 o 
   3   5   2       30.62       10.95      8.28 o 
   4   5   2       29.70        9.90      7.34 o 
   5   5   2        0.11       11.79      6.39 o 
   6   5   2       78.51       69.70     11.34 o 
   7   5   2        9.74        4.60     10.88 o 
   8   5   2        0.12        7.41      7.95 o 
   9   5   2        9.56        3.80      7.98 o 
  -8   6   2       34.91       53.05     13.79 o 
  -7   6   2        2.58       11.54     11.54 o 
  -6   6   2       25.55       53.19     13.13 o 
  -5   6   2        5.17       10.19      8.47 o 
  -4   6   2        5.46       17.77      8.42 o 
  -3   6   2       16.78       41.17     10.33 o 
  -2   6   2      442.55      438.25     24.04 o 
  -1   6   2      244.87      277.40     19.50 o 
   0   6   2      226.10      246.01     12.39 o 
   1   6   2       91.72      106.17     13.25 o 
   2   6   2        0.76       14.44      6.41 o 
   3   6   2       19.43        9.61      8.88 o 
   4   6   2       48.65       43.72     11.45 o 
   5   6   2        5.91        1.15      8.25 o 
   6   6   2        0.06        2.40      9.73 o 
   7   6   2      126.56      129.43     16.23 o 
   8   6   2        1.81        6.58      9.64 o 
  -7   7   2        5.80       11.22     14.76 o 
  -6   7   2        4.69        1.54      9.58 o 
  -5   7   2        0.84        7.63     12.38 o 
  -4   7   2       14.70       18.84     10.79 o 
  -3   7   2        1.36       12.13     12.13 o 
  -2   7   2       77.66       42.08     14.57 o 
  -1   7   2      140.84      109.17     17.49 o 
   0   7   2      195.01      192.71     13.92 o 
   1   7   2       43.61       13.95     12.26 o 
   2   7   2       30.96       15.45      9.94 o 
   3   7   2        0.38        6.49      7.69 o 
   4   7   2        0.07        6.62      7.95 o 
   5   7   2       26.60       32.52     10.50 o 
   6   7   2        7.82        6.89      9.98 o 
   7   7   2        3.88        9.54     10.67 o 
  -4   8   2        9.83       13.13     13.13 o 
  -3   8   2        1.07       10.06     12.99 o 
  -2   8   2       57.00       66.09     13.87 o 
  -1   8   2        7.56       29.71     12.08 o 
   0   8   2        3.70       15.52      8.96 o 
   1   8   2       52.16       27.99     14.64 o 
   2   8   2        8.20       23.45      9.24 o 
   3   8   2        5.59        4.48      9.95 o 
   4   8   2       12.66       38.44     10.42 o 
 -12   1   3        8.70       13.27     13.27 o 
 -11   1   3       23.59       22.05     11.75 o 
 -10   1   3       93.42       55.52     15.43 o 
  -9   1   3      132.30      152.68     16.03 o 
  -8   1   3       35.53       41.05      9.77 o 
  -7   1   3        2.74        2.66      6.58 o 
  -6   1   3       34.37       39.83      7.06 o 
  -5   1   3       10.50        8.54      4.92 o 
  -4   1   3      338.88      363.98     13.95 o 
  -3   1   3      291.54      371.11     12.28 o 
  -2   1   3      251.67      337.42     10.63 o 
  -1   1   3       41.07       36.10      3.96 o 
   0   1   3     7229.07     7776.87    119.20 o 
   1   1   3      348.99      391.33     11.17 o 
   2   1   3     2827.97     2708.76     27.61 o 
   3   1   3       15.51       15.85      3.68 o 
   4   1   3      561.45      566.45     15.94 o 
   5   1   3      145.88      156.25      9.94 o 
   6   1   3        9.74       14.73      5.84 o 
   7   1   3       73.13       90.27     10.09 o 
   8   1   3       93.90      104.25     14.24 o 
   9   1   3      170.07      166.75     16.12 o 
  10   1   3       52.04       45.20     12.01 o 
  11   1   3       22.67       11.75     10.42 o 
  12   1   3        0.31        1.31      8.65 o 
 -11   2   3        0.07        7.65     11.02 o 
 -10   2   3        8.44        5.56      8.11 o 
  -9   2   3       51.32       49.73     12.80 o 
  -8   2   3        1.44        5.34      7.70 o 
  -7   2   3       31.06       32.46      9.60 o 
  -6   2   3      299.66      330.67     17.03 o 
  -5   2   3      335.41      375.10     17.29 o 
  -4   2   3        0.22        6.77      4.55 o 
  -3   2   3       69.35       86.31      6.83 o 
  -2   2   3     1239.32     1525.01     24.88 o 
  -1   2   3      932.51      999.99     18.18 o 
   0   2   3      168.27      201.08      6.63 o 
   1   2   3      159.51      190.29     10.14 o 
   2   2   3      134.71      154.05      8.30 o 
   3   2   3      689.63      724.95     15.69 o 
   4   2   3      186.43      168.98     10.14 o 
   5   2   3       16.78       17.05      6.84 o 
   6   2   3        0.09        3.50      5.09 o 
   7   2   3      368.82      396.23     21.13 o 
   8   2   3       10.74       26.58      8.25 o 
   9   2   3        0.50        7.83      8.41 o 
  10   2   3       97.17       91.90     14.42 o 
  11   2   3        2.79        5.18      9.47 o 
 -11   3   3        0.35        4.49     10.85 o 
 -10   3   3        0.50       11.46      8.86 o 
  -9   3   3       10.67       18.08      6.55 o 
  -8   3   3       79.90       64.08     11.65 o 
  -7   3   3       74.33       61.39     11.40 o 
  -6   3   3        0.37        6.93      6.93 o 
  -5   3   3        0.51        2.86      6.29 o 
  -4   3   3        2.86        1.80      5.15 o 
  -3   3   3        0.03        5.37      5.37 o 
  -2   3   3      412.65      451.40     17.65 o 
  -1   3   3       65.59       57.65      5.81 o 
   0   3   3      408.18      383.71     25.98 o 
   1   3   3     1269.41     1311.77     24.80 o 
   2   3   3       53.86       47.69      4.26 o 
   3   3   3        1.03       10.22      4.60 o 
   4   3   3      203.05      233.85     13.46 o 
   5   3   3        3.96       16.35      5.58 o 
   6   3   3        8.89       12.72      4.65 o 
   7   3   3        2.75        2.80      7.42 o 
   8   3   3       37.73       47.56     10.16 o 
   9   3   3       44.10       45.93     10.99 o 
  10   3   3       30.25       46.72     12.11 o 
  11   3   3       51.49       38.97     11.48 o 
 -10   4   3        0.11        4.39      9.23 o 
  -9   4   3       64.05       44.26     14.50 o 
  -8   4   3        7.42        3.72     10.52 o 
  -7   4   3       41.66       25.79     12.29 o 
  -6   4   3       42.21       23.80      9.94 o 
  -5   4   3        3.16        4.44      7.35 o 
  -4   4   3      151.42      170.61     12.50 o 
  -3   4   3        4.28        8.35      4.81 o 
  -2   4   3      126.28      137.29     10.56 o 
  -1   4   3      173.95      135.64     10.71 o 
   0   4   3       14.46       18.45      3.78 o 
   1   4   3        0.80       13.80      5.88 o 
   2   4   3        5.79        3.81      6.13 o 
   3   4   3      124.61      103.33      9.71 o 
   4   4   3      195.90      183.27     12.93 o 
   5   4   3        2.91        8.29      5.25 o 
   6   4   3      221.64      186.68     15.70 o 
   7   4   3       54.26       60.55     12.39 o 
   8   4   3       12.35        5.70      8.49 o 
   9   4   3       32.56       25.91     10.33 o 
  10   4   3        1.64        9.15      9.15 o 
  -9   5   3        0.24       13.30      9.31 o 
  -8   5   3       22.14       29.24      9.95 o 
  -7   5   3        0.77       10.23      9.61 o 
  -6   5   3        3.98        8.19     10.35 o 
  -5   5   3        4.80       17.09      7.17 o 
  -4   5   3      182.53      249.78     18.60 o 
  -3   5   3      654.75      676.85     26.45 o 
  -2   5   3        6.64        8.33      7.31 o 
  -1   5   3       15.19       13.59      6.43 o 
   0   5   3       94.80      118.44      7.77 o 
   1   5   3       89.13       94.58     10.24 o 
   2   5   3       17.97       35.20      9.17 o 
   3   5   3       58.44       58.50      9.06 o 
   4   5   3       10.96        3.74      8.76 o 
   5   5   3        4.70        8.04      9.77 o 
   6   5   3      290.30      366.85     22.13 o 
   7   5   3      118.11      155.46     16.26 o 
   8   5   3       61.40       58.36      8.51 o 
   9   5   3       13.37       12.91      9.74 o 
  -8   6   3        3.73        6.07     10.81 o 
  -7   6   3        5.33       13.07      8.45 o 
  -6   6   3        6.44       10.95     10.79 o 
  -5   6   3       40.30       26.97     11.92 o 
  -4   6   3       20.83       10.75     12.00 o 
  -3   6   3        0.01        5.70      9.55 o 
  -2   6   3       85.80       72.74     10.65 o 
  -1   6   3      104.27       82.49     13.36 o 
   0   6   3       76.98       90.64      8.44 o 
   1   6   3        6.73        4.36      7.78 o 
   2   6   3      179.07      206.87     17.77 o 
   3   6   3       62.38       33.39     11.23 o 
   4   6   3        4.73        1.19      8.52 o 
   5   6   3       10.41        4.83      9.24 o 
   6   6   3       17.63       15.09      9.82 o 
   7   6   3        0.14        5.16      7.61 o 
   8   6   3       25.81       29.08     11.05 o 
  -7   7   3        0.09        6.44     12.58 o 
  -6   7   3       37.26       24.92     14.68 o 
  -5   7   3       64.13       75.19     12.84 o 
  -4   7   3       79.49       76.39     16.13 o 
  -3   7   3       37.79       52.38     11.84 o 
  -2   7   3      106.74      110.85     18.84 o 
  -1   7   3      185.10      158.91     18.21 o 
   0   7   3        3.08        2.02      7.51 o 
   1   7   3      121.30      141.92     17.08 o 
   2   7   3       10.96       25.80     11.05 o 
   3   7   3        7.96        0.00      8.86 o 
   4   7   3        5.73       17.91      9.03 o 
   5   7   3        8.93        6.93     10.68 o 
   6   7   3        5.02        8.85      8.85 o 
   7   7   3       20.03        8.32     12.61 o 
  -4   8   3        0.22       10.24     10.24 o 
  -3   8   3       15.26        0.00     11.78 o 
  -2   8   3        3.63       14.05     14.05 o 
  -1   8   3       31.03       41.43     14.31 o 
   0   8   3        6.27       16.13     22.50 o 
   1   8   3       19.23       40.52     11.28 o 
   2   8   3        2.02       11.20      8.83 o 
   3   8   3        2.87        4.68      9.05 o 
   4   8   3       54.82       56.88     13.72 o 
 -12   0   4       33.26       37.25     12.58 o 
 -11   0   4       17.38        0.00     14.24 o 
 -10   0   4      188.99      236.11     23.42 o 
  -9   0   4        9.17       20.92      8.27 o 
  -8   0   4        3.60        1.02      8.21 o 
  -7   0   4        2.74        8.53      8.53 o 
  -6   0   4       31.08       33.78     10.02 o 
  -5   0   4      484.13      549.56     19.29 o 
  -4   0   4       17.33        5.17      4.30 o 
  -3   0   4      194.25      230.99     13.34 o 
  -2   0   4     2923.15     3060.72     30.26 o 
  -1   0   4    32920.55    34014.37    394.71 o 
   0   0   4      473.87      568.61      9.12 o 
   1   0   4      598.51      592.96     13.18 o 
   2   0   4     1034.55     1143.11     19.58 o 
   3   0   4        0.99        0.87      4.21 o 
   4   0   4      846.06      757.11     18.42 o 
   5   0   4      485.86      506.78     23.26 o 
   6   0   4      649.82      626.01     18.24 o 
   7   0   4      119.65      106.21     10.77 o 
   8   0   4      124.05      140.83     15.25 o 
   9   0   4       10.26       11.19      6.53 o 
  10   0   4      128.24      105.23     15.11 o 
  11   0   4        8.51        3.68      8.09 o 
 -12   1   4        9.14        3.27     11.43 o 
 -11   1   4       38.23        9.28     12.63 o 
 -10   1   4       48.09       17.02     14.71 o 
  -9   1   4        2.00       12.45      9.45 o 
  -8   1   4        0.07        6.37      6.37 o 
  -7   1   4        9.52        2.69      7.13 o 
  -6   1   4       48.89       55.12     12.88 o 
  -5   1   4      379.74      353.60     15.49 o 
  -4   1   4     2532.16     2713.78     33.95 o 
  -3   1   4     1757.83     1827.95     28.14 o 
  -2   1   4     2403.99     2579.25     31.79 o 
  -1   1   4     4303.63     4679.53     36.61 o 
   0   1   4     1726.76     1839.74     18.43 o 
   1   1   4      407.27      423.73     11.19 o 
   2   1   4     4577.73     4358.91     37.13 o 
   3   1   4       22.83       19.59      4.46 o 
   4   1   4      454.31      433.26      4.32 o 
   5   1   4     1630.28     1778.51     38.22 o 
   6   1   4        9.76       10.60      8.08 o 
   7   1   4       70.51       81.32      8.65 o 
   8   1   4        3.98       21.49      8.18 o 
   9   1   4      101.28      117.30     17.46 o 
  10   1   4       41.10       37.33      8.89 o 
  11   1   4       35.46       26.93     11.98 o 
 -11   2   4        0.71        6.05     10.90 o 
 -10   2   4       48.98       46.54      9.49 o 
  -9   2   4       90.95       61.88     12.83 o 
  -8   2   4        3.82        5.56      7.15 o 
  -7   2   4       24.79       12.28      8.40 o 
  -6   2   4       34.07       69.85      9.98 o 
  -5   2   4      897.71      776.93     24.31 o 
  -4   2   4       49.72       41.34      5.34 o 
  -3   2   4      118.19      105.91      5.54 o 
  -2   2   4      118.78      131.66     10.08 o 
  -1   2   4      809.68      758.95     16.52 o 
   0   2   4     2807.40     3103.61     30.20 o 
   1   2   4      315.52      373.36     13.06 o 
   2   2   4     3300.96     3745.71     38.44 o 
   3   2   4       98.72      101.66      6.41 o 
   4   2   4     1087.94     1121.33      4.29 o 
   5   2   4      401.36      385.95     13.29 o 
   6   2   4      453.11      472.32     16.90 o 
   7   2   4       59.96       69.08      9.33 o 
   8   2   4        4.08        1.96     10.20 o 
   9   2   4      358.99      426.24     25.68 o 
  10   2   4       41.68       33.30     11.92 o 
  11   2   4        0.10       11.60      8.70 o 
 -11   3   4       11.74        7.63     11.21 o 
 -10   3   4        0.89       23.05      8.40 o 
  -9   3   4        5.86       15.84     10.67 o 
  -8   3   4        0.89        5.81      9.11 o 
  -7   3   4       87.55       48.38     11.02 o 
  -6   3   4       29.31       65.89     10.93 o 
  -5   3   4        1.30        2.78      7.57 o 
  -4   3   4      202.06      193.54      9.62 o 
  -3   3   4      264.44      320.78     17.23 o 
  -2   3   4      482.16      543.00     20.66 o 
  -1   3   4       89.86       76.27      7.55 o 
   0   3   4     2669.72     2469.34     87.77 o 
   1   3   4      127.64      101.53      7.91 o 
   2   3   4      764.12      676.41     19.48 o 
   3   3   4      117.96      149.41     10.30 o 
   4   3   4       85.35       86.68      6.42 o 
   5   3   4       11.40       27.62      8.41 o 
   6   3   4        9.08        0.81      6.01 o 
   7   3   4      794.75      765.24     30.18 o 
   8   3   4       55.32       38.42     12.01 o 
   9   3   4        3.58       21.28     10.03 o 
  10   3   4       61.96       45.40     13.09 o 
  11   3   4        1.27       24.51      8.48 o 
 -10   4   4       19.77        6.01     11.43 o 
  -9   4   4       14.54       11.20     11.66 o 
  -8   4   4       25.73       12.81      8.13 o 
  -7   4   4        1.14       10.31     10.31 o 
  -6   4   4        9.44        3.09      7.88 o 
  -5   4   4       25.55       19.29      6.98 o 
  -4   4   4      276.09      270.20     16.75 o 
  -3   4   4       12.97        3.68      5.90 o 
  -2   4   4      251.95      254.17     15.09 o 
  -1   4   4      462.36      354.56     15.77 o 
   0   4   4      150.70      192.25     15.35 o 
   1   4   4      304.93      332.26     17.36 o 
   2   4   4      230.98      218.60     13.69 o 
   3   4   4       57.99       58.05      6.06 o 
   4   4   4       63.98       34.63      8.28 o 
   5   4   4        1.43       17.12      8.21 o 
   6   4   4       17.12       33.43      8.70 o 
   7   4   4      213.08      165.79     15.46 o 
   8   4   4       42.20       20.88     12.45 o 
   9   4   4       14.71       23.66      9.70 o 
  10   4   4       15.11       21.86     12.10 o 
  -9   5   4        2.35        4.43     10.65 o 
  -8   5   4       75.80       88.09     15.24 o 
  -7   5   4       62.69       64.54     11.28 o 
  -6   5   4        0.02        7.22     10.19 o 
  -5   5   4       15.53        1.10      9.82 o 
  -4   5   4      141.12      105.43     13.87 o 
  -3   5   4      402.29      349.17     22.40 o 
  -2   5   4       17.58       34.36      8.21 o 
  -1   5   4        0.02        3.25      6.21 o 
   0   5   4       26.52       13.26      4.93 o 
   1   5   4       73.12       73.72     10.19 o 
   2   5   4       53.65       89.66     10.90 o 
   3   5   4      158.06      165.85     14.64 o 
   4   5   4       17.54       11.63      7.56 o 
   5   5   4      203.61      241.99     18.37 o 
   6   5   4      109.89       86.20     15.75 o 
   7   5   4        0.03       10.79      8.55 o 
   8   5   4        0.15        6.31      8.33 o 
   9   5   4        7.23       10.29      8.54 o 
  -8   6   4        0.25        3.11     10.94 o 
  -7   6   4        0.53        4.46     10.61 o 
  -6   6   4       30.29       65.78     14.44 o 
  -5   6   4       39.10       30.16     11.06 o 
  -4   6   4       71.53       76.29     13.21 o 
  -3   6   4      137.09      145.73     16.21 o 
  -2   6   4      715.31      770.06     32.62 o 
  -1   6   4      375.67      359.17     21.73 o 
   0   6   4       83.66       90.05     22.03 o 
   1   6   4       13.42        1.04      8.35 o 
   2   6   4       30.39       18.95      9.01 o 
   3   6   4       27.88       12.60     10.15 o 
   4   6   4        0.96        8.30      8.30 o 
   5   6   4       31.55       27.29     11.21 o 
   6   6   4       52.69       32.11     12.28 o 
   7   6   4      155.58      144.48      9.78 o 
   8   6   4        0.08       10.10     10.10 o 
  -7   7   4       29.88       36.52     13.90 o 
  -6   7   4       26.89       15.60     15.60 o 
  -5   7   4       30.80       33.18     10.85 o 
  -4   7   4       85.65       85.13     14.99 o 
  -3   7   4       14.59        8.25     12.59 o 
  -2   7   4      183.64      162.51     19.21 o 
  -1   7   4        0.05        0.00      9.64 o 
   0   7   4       12.06       26.71      8.08 o 
   1   7   4        0.67        1.22      8.95 o 
   2   7   4        0.26       12.43      9.87 o 
   3   7   4        1.14        6.90     10.67 o 
   4   7   4       11.92        7.13     10.31 o 
   5   7   4       13.04       17.09     11.59 o 
   6   7   4        7.57        8.45      8.45 o 
  -4   8   4        4.29        9.58     13.56 o 
  -3   8   4        0.00        7.69     10.65 o 
  -2   8   4        0.12        4.50     12.75 o 
  -1   8   4       21.70       37.78     10.59 o 
   0   8   4       45.87       45.60     12.41 o 
   1   8   4       69.60       81.14     16.28 o 
   2   8   4        1.97       13.58     13.58 o 
   3   8   4       12.09        1.52     10.92 o 
   4   8   4       16.44        7.76     11.34 o 
 -11   1   5       96.60       57.35     18.70 o 
 -10   1   5       14.83        1.48     10.32 o 
  -9   1   5       15.03       25.54      8.46 o 
  -8   1   5       24.84        6.58     10.54 o 
  -7   1   5        0.09        0.97      7.76 o 
  -6   1   5      304.97      368.04     19.54 o 
  -5   1   5       35.65       50.46      8.16 o 
  -4   1   5      793.23      920.91     23.84 o 
  -3   1   5      161.75      157.18      9.41 o 
  -2   1   5     1170.67     1366.25     22.98 o 
  -1   1   5     4057.95     4510.15     37.80 o 
   0   1   5      104.31       71.10     46.80 o 
   1   1   5      267.95      224.11      8.74 o 
   2   1   5      316.16      338.13      9.83 o 
   3   1   5      877.08     1043.29     21.18 o 
   4   1   5     1247.80     1310.65     26.18 o 
   5   1   5      596.24      685.36     21.36 o 
   6   1   5       11.45       10.05      6.31 o 
   7   1   5        4.28        5.56      7.42 o 
   8   1   5      398.61      369.65     20.27 o 
   9   1   5       33.80       35.33     11.65 o 
  10   1   5       18.99        7.13      7.66 o 
  11   1   5       13.96        3.72     10.03 o 
 -11   2   5       47.79       54.91     13.96 o 
 -10   2   5       14.73        7.10     10.44 o 
  -9   2   5        0.91        0.00     10.98 o 
  -8   2   5        2.10        3.40      8.56 o 
  -7   2   5       10.84       13.86      7.02 o 
  -6   2   5       73.60       78.82     10.00 o 
  -5   2   5      211.09      222.77     16.70 o 
  -4   2   5      313.63      359.83     17.98 o 
  -3   2   5      128.26      159.16     11.13 o 
  -2   2   5     2850.11     3101.87     37.92 o 
  -1   2   5       76.94       93.23      9.47 o 
   0   2   5      138.70      149.85      5.75 o 
   1   2   5        1.23        1.78      5.23 o 
   2   2   5       30.86       21.35      4.77 o 
   3   2   5        4.39        8.86      3.79 o 
   4   2   5      683.90      665.90     20.35 o 
   5   2   5      312.23      302.06     15.89 o 
   6   2   5      175.57      191.69     14.02 o 
   7   2   5      491.24      492.86     23.83 o 
   8   2   5      102.86      119.92     15.50 o 
   9   2   5       71.47       73.08     11.59 o 
  10   2   5        4.68        3.68      7.64 o 
  11   2   5        9.25        5.13      9.16 o 
 -11   3   5       11.93       29.00     13.57 o 
 -10   3   5        1.60        4.43      8.41 o 
  -9   3   5        0.23        2.69      9.18 o 
  -8   3   5       48.62       58.51     10.39 o 
  -7   3   5        2.23        7.47      7.47 o 
  -6   3   5       17.86       15.07      6.91 o 
  -5   3   5       27.23       20.69      6.17 o 
  -4   3   5      269.72      282.75     15.91 o 
  -3   3   5      323.54      349.76     16.02 o 
  -2   3   5        6.24        8.26      4.54 o 
  -1   3   5      227.07      271.57     11.84 o 
   0   3   5        0.25        1.92      4.10 o 
   1   3   5      133.17      108.60      8.17 o 
   2   3   5      334.44      388.45     18.72 o 
   3   3   5      412.94      493.94     20.70 o 
   4   3   5      576.34      710.14     23.87 o 
   5   3   5      139.76      165.44     13.55 o 
   6   3   5       61.40       53.17      9.55 o 
   7   3   5       35.02        9.67     11.73 o 
   8   3   5        4.88        2.22      7.17 o 
   9   3   5        7.44        3.51      8.91 o 
  10   3   5       11.84       10.10      8.31 o 
  11   3   5       15.93        6.39      9.75 o 
 -10   4   5        5.22        6.01     10.27 o 
  -9   4   5       38.48       27.33     13.74 o 
  -8   4   5       19.53        9.34     10.93 o 
  -7   4   5        4.23       10.85      6.22 o 
  -6   4   5       48.86       44.60     11.91 o 
  -5   4   5       71.72       58.59     10.37 o 
  -4   4   5       78.68       98.66     11.31 o 
  -3   4   5      330.57      285.64     16.79 o 
  -2   4   5       58.42       68.85      7.89 o 
  -1   4   5        5.47        5.00      4.48 o 
   0   4   5       39.54       58.23      5.13 o 
   1   4   5      205.42      247.68     17.40 o 
   2   4   5       33.66       44.00      9.08 o 
   3   4   5        1.10        2.93      6.69 o 
   4   4   5        5.42        7.26      6.70 o 
   5   4   5       78.19      100.27     13.58 o 
   6   4   5      412.13      491.21     24.85 o 
   7   4   5       17.38       19.43      9.22 o 
   8   4   5        7.70        9.45      7.80 o 
   9   4   5        5.40        2.49      9.82 o 
  10   4   5       14.31        2.54      7.86 o 
  -9   5   5       24.00       21.35     13.05 o 
  -8   5   5        0.41        7.29      9.93 o 
  -7   5   5       10.73       14.91      9.84 o 
  -6   5   5        0.19        0.00      8.64 o 
  -5   5   5        7.59        9.26      8.61 o 
  -4   5   5       10.23       10.77     11.56 o 
  -3   5   5      180.82      203.64     16.19 o 
  -2   5   5      444.30      512.48     24.88 o 
  -1   5   5        0.22        0.85      4.94 o 
   0   5   5        2.78       19.91      5.45 o 
   1   5   5      254.38      235.69     15.54 o 
   2   5   5       10.50       34.77      8.32 o 
   3   5   5        3.58        9.43      7.52 o 
   4   5   5       34.57       42.06     10.11 o 
   5   5   5       60.83       37.46     11.33 o 
   6   5   5        0.53        1.14      9.58 o 
   7   5   5      293.94      299.07     22.29 o 
   8   5   5        0.15        9.98      9.98 o 
   9   5   5        0.03        3.95      8.16 o 
  -8   6   5        9.36        7.83     12.55 o 
  -7   6   5        0.23        8.95      9.72 o 
  -6   6   5       69.30       77.27     14.85 o 
  -5   6   5        0.09        1.43     11.97 o 
  -4   6   5       41.33       55.92     13.38 o 
  -3   6   5       86.84      124.54     18.13 o 
  -2   6   5       75.43       69.95     13.84 o 
  -1   6   5       76.60       57.96     12.13 o 
   0   6   5      156.60      175.11     12.11 o 
   1   6   5      130.08      113.53     13.75 o 
   2   6   5      128.66      176.45     16.50 o 
   3   6   5        0.08        8.91      8.91 o 
   4   6   5       38.61       69.38     11.34 o 
   5   6   5       92.47       78.25     15.62 o 
   6   6   5        0.85        5.26      9.80 o 
   7   6   5       17.47        2.69      8.21 o 
   8   6   5        7.60        5.36     10.96 o 
  -6   7   5        4.19       15.61     12.01 o 
  -5   7   5        8.20        4.62     13.69 o 
  -4   7   5       34.72       46.55     13.97 o 
  -3   7   5        4.71        2.77     11.11 o 
  -2   7   5       22.32       27.92     13.67 o 
  -1   7   5       10.15        7.93     12.82 o 
   0   7   5       60.54       55.90     16.61 o 
   1   7   5       91.12       76.28     14.86 o 
   2   7   5        0.29        4.02     10.81 o 
   3   7   5       82.59       51.96     14.99 o 
   4   7   5        3.86        6.18     10.23 o 
   5   7   5        7.93        4.31     10.79 o 
   6   7   5        0.12        2.84      8.76 o 
  -4   8   5        9.35        4.71     12.43 o 
  -3   8   5        1.42       10.58      9.29 o 
  -2   8   5        0.06        4.38     10.99 o 
  -1   8   5       46.06       36.96     11.02 o 
   0   8   5       12.74        6.93      7.09 o 
   1   8   5       13.80       16.01      9.29 o 
   2   8   5        1.25       12.69     12.69 o 
   3   8   5       13.74       11.06     13.42 o 
 -11   0   6       33.51        8.00     13.60 o 
 -10   0   6      153.93      162.62     19.82 o 
  -9   0   6       12.11        1.35      8.60 o 
  -8   0   6       32.05       28.44     10.03 o 
  -7   0   6      405.63      302.82     20.30 o 
  -6   0   6      196.94      222.09     15.59 o 
  -5   0   6      529.30      514.43     15.09 o 
  -4   0   6        6.73       19.63      5.06 o 
  -3   0   6     2204.79     2056.28     32.08 o 
  -2   0   6     2139.89     2363.21     36.71 o 
  -1   0   6      840.85      920.45     22.65 o 
   0   0   6      721.95      753.92     17.09 o 
   1   0   6        7.83        8.00      3.86 o 
   2   0   6      148.72      171.46     11.30 o 
   3   0   6      906.84      920.00     20.68 o 
   4   0   6     1098.29     1057.29     20.31 o 
   5   0   6      569.70      576.12     19.11 o 
   6   0   6        0.31        1.12      8.81 o 
   7   0   6        6.72       11.51      6.06 o 
   8   0   6        4.78        4.37      5.62 o 
   9   0   6       47.50       59.82     11.89 o 
  10   0   6        1.13        4.31      7.43 o 
  11   0   6       17.97        3.47      7.71 o 
 -11   1   6       36.92       63.58     13.61 o 
 -10   1   6       20.38       18.89     12.86 o 
  -9   1   6       11.42        9.16     12.16 o 
  -8   1   6        6.40        2.34      8.18 o 
  -7   1   6        1.23        7.60      7.60 o 
  -6   1   6      331.76      350.31     13.14 o 
  -5   1   6       47.37       36.12      7.29 o 
  -4   1   6      601.38      678.95     25.45 o 
  -3   1   6     2330.18     2604.03     36.90 o 
  -2   1   6     1260.79     1131.60     22.24 o 
  -1   1   6     1307.91     1260.10     21.89 o 
   0   1   6       10.18        4.28      2.74 o 
   1   1   6      310.68      282.21     10.31 o 
   2   1   6      125.24      124.53      6.03 o 
   3   1   6      683.27      665.22     24.27 o 
   4   1   6        3.65        3.12      4.87 o 
   5   1   6       45.59       57.31      6.53 o 
   6   1   6       29.24       38.44      6.90 o 
   7   1   6        4.80        9.86     10.16 o 
   8   1   6      171.87      181.54     15.94 o 
   9   1   6       50.47       34.22     10.88 o 
  10   1   6       12.27       12.82      6.98 o 
  11   1   6        0.12        9.82      6.98 o 
 -11   2   6        0.52        4.62     11.60 o 
 -10   2   6      123.83      128.43     17.72 o 
  -9   2   6        3.58        4.32      9.46 o 
  -8   2   6       91.62       68.15     13.34 o 
  -7   2   6       21.76        2.13      7.86 o 
  -6   2   6        6.71        1.77      7.59 o 
  -5   2   6       15.32        2.38      6.50 o 
  -4   2   6       24.92       30.73      7.38 o 
  -3   2   6     3746.07     4174.47     39.49 o 
  -2   2   6      448.15      474.16     13.65 o 
  -1   2   6      107.84      149.67     10.20 o 
   0   2   6      643.94      658.03     15.74 o 
   1   2   6      665.33      602.17     16.03 o 
   2   2   6        7.72        2.62      3.74 o 
   3   2   6      101.74      109.48     10.29 o 
   4   2   6     1153.54     1167.49     23.69 o 
   5   2   6        6.57        0.00      5.82 o 
   6   2   6       37.63       46.65      6.58 o 
   7   2   6      302.41      334.32     19.79 o 
   8   2   6      419.69      391.91     22.87 o 
   9   2   6       50.32       67.47     11.03 o 
  10   2   6        0.06        6.12      8.28 o 
  11   2   6       12.74        3.76     11.26 o 
 -11   3   6       41.03       41.69     12.76 o 
 -10   3   6        6.37        1.53     13.17 o 
  -9   3   6        0.68        7.03      8.95 o 
  -8   3   6       34.27       11.41     10.58 o 
  -7   3   6       13.45       11.44      9.96 o 
  -6   3   6      362.98      368.69     18.65 o 
  -5   3   6      133.66      170.24     14.53 o 
  -4   3   6       24.30       49.34      9.65 o 
  -3   3   6       54.25       52.96      8.01 o 
  -2   3   6      974.70      879.15     24.56 o 
  -1   3   6       87.02       83.73      8.22 o 
   0   3   6      720.76      780.38     15.36 o 
   1   3   6      144.10      138.79      6.41 o 
   2   3   6        1.09        3.36      4.77 o 
   3   3   6       86.80       83.45      6.49 o 
   4   3   6        0.10        1.34      4.94 o 
   5   3   6      174.42      119.12     12.26 o 
   6   3   6        6.35       19.17      6.94 o 
   7   3   6      163.01      198.97     20.91 o 
   8   3   6        0.00        7.88      7.88 o 
   9   3   6       49.27       29.69     11.34 o 
  10   3   6        2.76        9.07      9.07 o 
 -10   4   6       26.56       27.67     10.69 o 
  -9   4   6        2.18        1.40      7.93 o 
  -8   4   6       13.03       20.74     10.93 o 
  -7   4   6       34.83       61.93     14.34 o 
  -6   4   6       10.31        0.00      9.79 o 
  -5   4   6       12.89       42.56     11.97 o 
  -4   4   6      196.05      195.88     15.57 o 
  -3   4   6       54.92       47.86      8.88 o 
  -2   4   6      136.73      149.30     13.98 o 
  -1   4   6        5.16       19.13      5.80 o 
   0   4   6      125.06       88.85     15.71 o 
   1   4   6      975.42      863.28     24.84 o 
   2   4   6       28.95       14.35      5.61 o 
   3   4   6       21.01       28.80      7.41 o 
   4   4   6       11.09        5.06      6.18 o 
   5   4   6       20.99       18.40      7.88 o 
   6   4   6        0.00        0.98      9.39 o 
   7   4   6      120.53      120.45     16.22 o 
   8   4   6        4.47        7.16      9.18 o 
   9   4   6        0.59        8.72      6.93 o 
  10   4   6       23.65       26.73      9.54 o 
  -9   5   6        9.86        3.12     10.23 o 
  -8   5   6       10.77        0.00     12.66 o 
  -7   5   6        1.57        2.74      9.97 o 
  -6   5   6        6.71        7.83      8.47 o 
  -5   5   6        4.93       21.87      9.46 o 
  -4   5   6     1079.89     1277.20     41.19 o 
  -3   5   6        1.32        8.34      6.92 o 
  -2   5   6        5.00       13.17      7.03 o 
  -1   5   6       46.22       41.80      9.09 o 
   0   5   6        0.12        2.07      3.04 o 
   1   5   6       46.97       32.73      8.57 o 
   2   5   6        8.33       11.88      7.82 o 
   3   5   6        6.86        2.94      6.92 o 
   4   5   6       61.53       59.05     11.75 o 
   5   5   6      566.67      594.37     27.73 o 
   6   5   6       86.19       77.17     12.82 o 
   7   5   6        0.25       14.76      8.01 o 
   8   5   6        2.10        7.72      9.95 o 
   9   5   6        3.66        6.53      8.46 o 
  -8   6   6        5.72       23.71     11.33 o 
  -7   6   6        0.39       10.68     12.07 o 
  -6   6   6       42.58       28.02     13.54 o 
  -5   6   6       93.04       79.51     10.96 o 
  -4   6   6        4.78       18.36      9.83 o 
  -3   6   6      778.50      790.20     36.36 o 
  -2   6   6      238.55      237.20     22.06 o 
  -1   6   6       23.27       41.50     11.10 o 
   0   6   6        8.41       14.36      7.81 o 
   1   6   6      147.81      148.63     15.06 o 
   2   6   6       22.00        4.53     11.32 o 
   3   6   6       18.59       10.81      9.43 o 
   4   6   6        8.73       11.12     10.37 o 
   5   6   6       66.31       75.82     11.26 o 
   6   6   6      100.62      104.32     16.59 o 
   7   6   6        0.04        9.55      9.55 o 
   8   6   6        7.23        1.34      8.18 o 
  -6   7   6        0.27        0.00     11.62 o 
  -5   7   6       48.53       50.82     13.79 o 
  -4   7   6       51.77       53.35     13.16 o 
  -3   7   6       24.74       19.89     10.63 o 
  -2   7   6       53.27       45.24     12.38 o 
  -1   7   6       66.60       56.67     15.54 o 
   0   7   6       12.50        7.39      9.84 o 
   1   7   6       18.38       20.13     10.21 o 
   2   7   6       23.01       14.95     11.48 o 
   3   7   6        1.77        9.83      7.86 o 
   4   7   6       39.25       41.40     10.35 o 
   5   7   6        1.26       18.65     11.17 o 
   6   7   6        0.98        5.69     12.70 o 
  -3   8   6        1.14        9.12      9.12 o 
  -2   8   6       31.23       38.94     13.31 o 
  -1   8   6       36.28       33.30     13.69 o 
   0   8   6       19.19       24.32     10.35 o 
   1   8   6        2.08        3.07      8.63 o 
   2   8   6        0.02        4.54     10.07 o 
   3   8   6       30.02       23.06     14.30 o 
 -11   1   7        0.09        0.00     10.06 o 
 -10   1   7       18.59       11.85     12.18 o 
  -9   1   7        5.75        1.34      9.55 o 
  -8   1   7        0.90        2.38      8.99 o 
  -7   1   7       23.74       36.18     11.84 o 
  -6   1   7        3.59        0.00      7.50 o 
  -5   1   7      352.05      428.63     20.13 o 
  -4   1   7        3.83        2.02      5.92 o 
  -3   1   7      423.08      452.64     18.18 o 
  -2   1   7      403.99      439.60     16.39 o 
  -1   1   7        8.95       15.81      4.79 o 
   0   1   7      657.34      724.83     13.46 o 
   1   1   7       12.13        6.40      3.14 o 
   2   1   7      411.71      446.86     15.81 o 
   3   1   7        1.81        2.88      4.27 o 
   4   1   7      183.02      219.60     12.42 o 
   5   1   7        6.98        0.63      4.91 o 
   6   1   7        2.36        0.00      2.54 o 
   7   1   7      119.99      106.75     11.28 o 
   8   1   7       13.54       11.44      8.48 o 
   9   1   7       48.99       34.12      9.52 o 
  10   1   7        6.92        5.72      9.27 o 
  11   1   7        6.41        2.37      7.89 o 
 -11   2   7        2.46        3.10     12.81 o 
 -10   2   7        0.70       10.45     11.56 o 
  -9   2   7        0.67        2.80      9.72 o 
  -8   2   7       44.53       35.25     11.42 o 
  -7   2   7      114.61      132.85     13.29 o 
  -6   2   7       35.28       27.46      9.48 o 
  -5   2   7       58.07       69.62     10.08 o 
  -4   2   7      103.74      108.86     11.87 o 
  -3   2   7      280.55      263.57      9.78 o 
  -2   2   7      739.26      740.89     20.54 o 
  -1   2   7      140.13       99.56      8.26 o 
   0   2   7      146.15      180.12      6.96 o 
   1   2   7      805.06      810.50     19.53 o 
   2   2   7      190.97      192.93      8.94 o 
   3   2   7      203.97      249.03     13.35 o 
   4   2   7        0.13        7.46      6.56 o 
   5   2   7      278.60      346.53     17.00 o 
   6   2   7      334.03      363.07     19.27 o 
   7   2   7      185.70      201.39     16.37 o 
   8   2   7      125.00      115.70     14.10 o 
   9   2   7       16.80       18.07      8.14 o 
  10   2   7       61.08       37.21     11.79 o 
  11   2   7        6.76        8.64      6.17 o 
 -10   3   7       46.07       30.48     15.15 o 
  -9   3   7       15.33       11.61     11.46 o 
  -8   3   7       26.39       25.37      9.29 o 
  -7   3   7        2.09       12.05      7.03 o 
  -6   3   7       19.69        3.17      9.01 o 
  -5   3   7       41.84       31.63      9.83 o 
  -4   3   7      185.65      234.62     17.09 o 
  -3   3   7      991.09     1190.96     32.25 o 
  -2   3   7      174.29      127.86     10.73 o 
  -1   3   7       14.38       11.40      4.76 o 
   0   3   7       36.71       24.37      3.38 o 
   1   3   7      171.51      149.76      6.79 o 
   2   3   7        2.26        2.06      6.04 o 
   3   3   7       15.31        6.22      6.22 o 
   4   3   7       11.46        6.57      6.04 o 
   5   3   7      342.83      327.66     19.46 o 
   6   3   7      646.16      686.73     27.52 o 
   7   3   7       10.37       21.24     10.00 o 
   8   3   7        4.61       16.66      7.86 o 
   9   3   7       10.50       15.56     10.54 o 
  10   3   7       11.47        1.21      8.17 o 
 -10   4   7        3.39       10.95      8.74 o 
  -9   4   7        0.00       10.47     10.47 o 
  -8   4   7       13.40       13.68     13.68 o 
  -7   4   7       11.34        7.98      9.81 o 
  -6   4   7       17.82       14.52      9.02 o 
  -5   4   7      360.39      425.58     25.50 o 
  -4   4   7       74.48       76.87     15.16 o 
  -3   4   7       70.04      119.76     11.81 o 
  -2   4   7        2.08        3.83      4.98 o 
  -1   4   7        3.17       16.85      5.44 o 
   0   4   7       25.74       27.84      5.54 o 
   1   4   7        4.93        4.87      4.60 o 
   2   4   7        2.89       14.31      4.64 o 
   3   4   7       12.10       15.51      6.02 o 
   4   4   7       10.71        1.82      5.50 o 
   5   4   7      306.30      306.42     20.11 o 
   6   4   7        0.04        7.26      7.81 o 
   7   4   7       60.42       63.20     12.47 o 
   8   4   7        6.41       21.61      9.81 o 
   9   4   7        0.13       10.00     10.00 o 
  -9   5   7        7.47        3.12     11.40 o 
  -8   5   7        5.85        6.13      8.95 o 
  -7   5   7        7.51       13.19      8.46 o 
  -6   5   7        6.83        9.60     10.10 o 
  -5   5   7        2.81        0.00     11.61 o 
  -4   5   7      195.50      232.71     20.44 o 
  -3   5   7       14.09       46.27     11.85 o 
  -2   5   7      221.47      174.90     15.71 o 
  -1   5   7        0.56        2.73      9.03 o 
   0   5   7       55.73       41.03      8.83 o 
   1   5   7       38.76       52.65     13.01 o 
   2   5   7       76.90       77.06     10.56 o 
   3   5   7       11.91        2.06      6.76 o 
   4   5   7       73.10       76.55     14.82 o 
   5   5   7       11.30       22.71     11.58 o 
   6   5   7       92.79       89.68     15.39 o 
   7   5   7       30.77       43.79     12.92 o 
   8   5   7        9.67        3.85     11.55 o 
   9   5   7        0.29        5.17      9.64 o 
  -8   6   7        6.20        4.83     11.43 o 
  -7   6   7        0.03       10.99     10.99 o 
  -6   6   7        3.50        7.52     13.92 o 
  -5   6   7        9.71       20.13     10.23 o 
  -4   6   7      104.10       99.82     10.54 o 
  -3   6   7        4.08        1.27     11.63 o 
  -2   6   7        0.04        9.61      8.53 o 
  -1   6   7      266.24      259.85     22.27 o 
   0   6   7       59.16       69.65     10.70 o 
   1   6   7      268.09      297.91     20.36 o 
   2   6   7        9.90       36.42     12.64 o 
   3   6   7       42.11       33.05     10.11 o 
   4   6   7       21.05       38.14     11.62 o 
   5   6   7       26.93       40.54     12.45 o 
   6   6   7        8.43       18.70      8.86 o 
   7   6   7       10.61        2.74     12.60 o 
  -6   7   7        2.01       14.47     10.79 o 
  -5   7   7        1.51       10.96      9.44 o 
  -4   7   7       27.00        6.02     12.64 o 
  -3   7   7       42.59       24.84     11.72 o 
  -2   7   7        2.57        5.71     10.20 o 
  -1   7   7      224.96      171.72     19.63 o 
   0   7   7       28.02       39.67      7.61 o 
   1   7   7        6.49        8.36      9.77 o 
   2   7   7       11.93       16.67     10.67 o 
   3   7   7        0.09       12.77      9.51 o 
   4   7   7        0.04        1.44     11.59 o 
   5   7   7       11.63        1.38     10.65 o 
   6   7   7        1.44       11.21     11.21 o 
  -3   8   7       10.51        9.22     12.57 o 
  -2   8   7        7.11        9.35     11.37 o 
  -1   8   7        2.56        8.28     13.43 o 
   0   8   7        6.69       15.35      7.77 o 
   1   8   7       28.69        1.64     14.94 o 
   2   8   7        1.18       19.74     11.20 o 
 -11   0   8       17.77        3.18     14.50 o 
 -10   0   8       29.06       25.30     13.06 o 
  -9   0   8       70.32       74.09     15.68 o 
  -8   0   8       34.15       18.41     10.31 o 
  -7   0   8      238.92      310.16     21.20 o 
  -6   0   8      194.75      235.01     18.03 o 
  -5   0   8      100.57       73.47      9.51 o 
  -4   0   8        0.66        2.14      7.64 o 
  -3   0   8     2434.62     2550.43     40.99 o 
  -2   0   8      682.62      693.18     17.05 o 
  -1   0   8      341.14      381.56     16.65 o 
   0   0   8      516.72      524.00     30.99 o 
   1   0   8       26.53       40.86      5.86 o 
   2   0   8      602.54      615.28      4.30 o 
   3   0   8      223.02      212.98     12.38 o 
   4   0   8      577.12      639.06     26.98 o 
   5   0   8        4.11        5.80      5.68 o 
   6   0   8        4.96        3.65      4.62 o 
   7   0   8        2.71        2.09      5.05 o 
   8   0   8       71.35      105.15     11.63 o 
   9   0   8       67.27       55.68      9.24 o 
  10   0   8        3.62        6.37      8.23 o 
  11   0   8        1.21       13.07      7.54 o 
 -11   1   8       37.46       20.41     15.01 o 
 -10   1   8       72.74       51.39     15.51 o 
  -9   1   8      122.65      133.64     18.56 o 
  -8   1   8      116.48       81.61     13.79 o 
  -7   1   8        0.04        4.50      9.16 o 
  -6   1   8        4.51        2.04      8.35 o 
  -5   1   8      461.21      371.81     19.87 o 
  -4   1   8      925.31     1013.27     28.38 o 
  -3   1   8       36.11       42.42      5.45 o 
  -2   1   8      168.86      198.99     11.24 o 
  -1   1   8      186.68      189.79      9.23 o 
   0   1   8      925.43     1041.23     16.58 o 
   1   1   8      469.84      458.46     11.43 o 
   2   1   8      242.20      202.67     11.07 o 
   3   1   8      740.62      711.58      3.91 o 
   4   1   8       36.18       39.04      9.95 o 
   5   1   8       29.98       43.19     10.96 o 
   6   1   8      244.22      229.61     10.97 o 
   7   1   8      110.47       75.50     12.24 o 
   8   1   8        3.11        4.89      7.03 o 
   9   1   8        0.23        7.47      6.98 o 
  10   1   8        8.76        6.88      8.86 o 
  11   1   8       10.96       10.45      9.70 o 
 -11   2   8       25.35       18.77     10.19 o 
 -10   2   8        7.00        6.17     10.75 o 
  -9   2   8       10.99       21.61     11.96 o 
  -8   2   8        4.87        1.36      8.70 o 
  -7   2   8       62.98       85.43     13.58 o 
  -6   2   8       19.60        4.26      8.01 o 
  -5   2   8        9.28        0.99      6.29 o 
  -4   2   8       22.11        6.30      6.30 o 
  -3   2   8        3.96        4.95      5.41 o 
  -2   2   8       16.41       10.22      8.41 o 
  -1   2   8     1782.58     1854.88     32.00 o 
   0   2   8       32.07       39.24      5.54 o 
   1   2   8       15.63       16.72      5.21 o 
   2   2   8      264.07      276.31      3.86 o 
   3   2   8       85.21       75.35      9.04 o 
   4   2   8      442.46      459.87     15.61 o 
   5   2   8        8.98        2.99      5.32 o 
   6   2   8       87.98       50.33     11.47 o 
   7   2   8       97.17      144.50     14.46 o 
   8   2   8      234.65      266.19     20.11 o 
   9   2   8        0.27        3.38      7.01 o 
  10   2   8        0.29        9.90      9.90 o 
 -10   3   8        4.97        4.74      7.18 o 
  -9   3   8        0.41        7.47     11.69 o 
  -8   3   8       51.38       25.07     12.79 o 
  -7   3   8       11.27       25.60     10.58 o 
  -6   3   8       70.35      102.34     15.33 o 
  -5   3   8        0.01       15.34      9.51 o 
  -4   3   8        5.23       16.91      4.95 o 
  -3   3   8       86.72       92.88     13.07 o 
  -2   3   8      393.46      460.38     18.88 o 
  -1   3   8      770.66      747.49     22.71 o 
   0   3   8        7.80       13.09      4.07 o 
   1   3   8      208.89      195.53     12.07 o 
   2   3   8       44.02       52.26      7.72 o 
   3   3   8      163.47      159.58      5.43 o 
   4   3   8       10.31        3.09      5.92 o 
   5   3   8      114.32      135.67     16.88 o 
   6   3   8      679.95      667.88     28.32 o 
   7   3   8      154.96      125.40     15.22 o 
   8   3   8        4.51        4.44      9.40 o 
   9   3   8       37.80       27.45     11.60 o 
  10   3   8        0.13        9.47      9.47 o 
 -10   4   8        7.27        4.78     11.30 o 
  -9   4   8        0.03        6.26      9.87 o 
  -8   4   8       15.79        1.49     11.68 o 
  -7   4   8       14.60        5.56     11.98 o 
  -6   4   8        3.53       15.46     10.87 o 
  -5   4   8      443.29      407.81     25.86 o 
  -4   4   8      145.33      127.55     15.27 o 
  -3   4   8      130.91      133.30     15.01 o 
  -2   4   8        3.67        4.96      6.96 o 
  -1   4   8       11.18       13.50      5.49 o 
   0   4   8      144.94      170.33      9.07 o 
   1   4   8      437.28      408.00     19.09 o 
   2   4   8        5.39        9.56      5.45 o 
   3   4   8      215.18      218.22     15.93 o 
   4   4   8       30.09       62.14     11.83 o 
   5   4   8      175.68      228.10     17.97 o 
   6   4   8      133.15      127.03     15.10 o 
   7   4   8        3.65        2.30      9.60 o 
   8   4   8       63.27       82.61     14.65 o 
   9   4   8       16.52        8.97      8.97 o 
  -9   5   8       13.31       12.81     12.07 o 
  -8   5   8        1.64        3.15      9.14 o 
  -7   5   8        1.09       16.57      9.02 o 
  -6   5   8       37.16       48.52     13.89 o 
  -5   5   8      153.71      146.41     17.59 o 
  -4   5   8      143.90      130.03     17.91 o 
  -3   5   8      424.62      468.55     21.95 o 
  -2   5   8      216.73      216.53     16.92 o 
  -1   5   8      515.23      485.05     24.65 o 
   0   5   8        7.95        0.89      5.79 o 
   1   5   8       49.27       55.27      9.28 o 
   2   5   8        4.01        9.99      6.38 o 
   3   5   8      118.89       76.80     11.29 o 
   4   5   8       76.72       73.03      9.65 o 
   5   5   8       37.28       64.29     11.79 o 
   6   5   8       35.17       35.47     12.99 o 
   7   5   8      138.91      155.76     17.37 o 
   8   5   8        7.90       18.01     10.12 o 
  -7   6   8       14.92       11.28      8.96 o 
  -6   6   8       16.26       25.00     11.85 o 
  -5   6   8       19.99       22.31     12.37 o 
  -4   6   8        0.03        0.00     10.40 o 
  -3   6   8       33.70       33.16     13.39 o 
  -2   6   8        4.75        8.72      9.33 o 
  -1   6   8       85.56       62.26     14.51 o 
   0   6   8       12.03       20.75      7.05 o 
   1   6   8       16.10        9.59      9.89 o 
   2   6   8       40.51       35.47     11.47 o 
   3   6   8        0.39       15.16      6.91 o 
   4   6   8       25.41       10.34     10.78 o 
   5   6   8        8.77       12.00     10.57 o 
   6   6   8        5.53       17.54      8.16 o 
   7   6   8       11.03       24.34      8.74 o 
  -5   7   8       14.88        8.02     15.12 o 
  -4   7   8       60.96       51.01     15.37 o 
  -3   7   8       34.75       28.56     11.73 o 
  -2   7   8        0.14       19.16      9.66 o 
  -1   7   8        9.51        9.17      9.80 o 
   0   7   8        5.71        7.44      8.34 o 
   1   7   8        3.50       10.49     10.49 o 
   2   7   8       12.01        8.58     13.10 o 
   3   7   8       28.95       33.05     12.04 o 
   4   7   8        8.45       11.51     10.80 o 
   5   7   8        0.00        1.48     10.12 o 
  -1   8   8        3.61       13.67     13.67 o 
   0   8   8       14.46       11.78      9.31 o 
   1   8   8        1.96       13.16     10.12 o 
 -11   1   9        1.44       20.64     11.80 o 
 -10   1   9        0.94       10.93     11.56 o 
  -9   1   9       66.21       58.44     12.20 o 
  -8   1   9       31.22       34.84     12.37 o 
  -7   1   9        0.49        3.69      9.12 o 
  -6   1   9      416.27      458.30     25.66 o 
  -5   1   9       29.75       17.46      8.73 o 
  -4   1   9       27.62       34.53      9.07 o 
  -3   1   9        0.22        4.01      5.19 o 
  -2   1   9      132.76      138.45     10.48 o 
  -1   1   9        4.10        6.80      4.05 o 
   0   1   9      560.00      526.95     12.46 o 
   1   1   9       11.32       23.84      4.67 o 
   2   1   9        1.62        2.65      5.18 o 
   3   1   9      687.70      737.97     22.53 o 
   4   1   9        3.30        1.26      4.56 o 
   5   1   9       29.30       34.79      7.56 o 
   6   1   9      110.12       89.54     13.30 o 
   7   1   9       32.36       20.64      8.20 o 
   8   1   9      103.15       94.82     12.83 o 
   9   1   9        1.67        6.38      5.79 o 
  10   1   9        1.69        3.33      7.56 o 
 -10   2   9       13.36       20.29     11.02 o 
  -9   2   9        0.00       16.37      9.52 o 
  -8   2   9       67.95       76.33     14.50 o 
  -7   2   9       79.77       76.87     12.75 o 
  -6   2   9       11.70       21.29     10.39 o 
  -5   2   9      217.47      193.43     16.95 o 
  -4   2   9        0.12        3.33      5.71 o 
  -3   2   9      171.58      134.60     12.29 o 
  -2   2   9        7.14       24.52      5.90 o 
  -1   2   9        2.81        7.13      4.26 o 
   0   2   9        1.85        0.85      4.41 o 
   1   2   9       27.42       39.67      6.71 o 
   2   2   9      124.88      152.01     12.85 o 
   3   2   9      122.61      141.82      8.16 o 
   4   2   9      183.80      221.69     14.34 o 
   5   2   9        0.62        2.34      6.62 o 
   6   2   9       13.28       14.89      7.12 o 
   7   2   9       50.05       37.74     11.30 o 
   8   2   9        0.38        1.00      8.17 o 
   9   2   9        2.65       13.52      6.77 o 
  10   2   9        2.40        6.97      8.10 o 
 -10   3   9        1.41        3.19     10.00 o 
  -9   3   9       71.39       72.61     16.92 o 
  -8   3   9        5.60        4.42     11.55 o 
  -7   3   9       71.26       48.46     14.37 o 
  -6   3   9       28.16       26.76     10.70 o 
  -5   3   9       37.26       42.44      9.77 o 
  -4   3   9       16.77       28.48      7.04 o 
  -3   3   9       91.22       92.34      8.61 o 
  -2   3   9      207.14      240.41     15.94 o 
  -1   3   9       23.42        9.69      5.87 o 
   0   3   9      226.87      223.18      9.53 o 
   1   3   9       21.01        5.65      5.65 o 
   2   3   9       77.17       94.07     11.75 o 
   3   3   9       42.96       74.41     11.02 o 
   4   3   9      188.82      245.19     16.41 o 
   5   3   9        1.76       15.36      6.88 o 
   6   3   9        0.25        9.78      9.23 o 
   7   3   9       61.19       84.05     11.97 o 
   8   3   9        5.57        1.15      8.03 o 
   9   3   9       30.66       32.20      9.89 o 
  10   3   9        3.48        6.07      8.51 o 
  -9   4   9        0.48        4.84      6.25 o 
  -8   4   9        8.12        3.14     12.38 o 
  -7   4   9        1.53       17.36     10.72 o 
  -6   4   9       20.00       33.62     10.46 o 
  -5   4   9      138.15      156.95     19.27 o 
  -4   4   9      817.04      767.30     32.05 o 
  -3   4   9       35.64       30.28      9.33 o 
  -2   4   9       92.23       92.95      7.82 o 
  -1   4   9      132.91      117.69     13.07 o 
   0   4   9        3.79        4.03      4.96 o 
   1   4   9        1.64       11.23      6.55 o 
   2   4   9        6.40        8.21      7.40 o 
   3   4   9       36.36       27.24      7.41 o 
   4   4   9       13.14        0.00      8.86 o 
   5   4   9      363.11      442.26     25.30 o 
   6   4   9      144.53      134.91      8.65 o 
   7   4   9        0.49        5.84      9.57 o 
   8   4   9        9.68       15.93     10.49 o 
   9   4   9       18.91       13.70     11.35 o 
  -8   5   9        0.05        1.56      8.16 o 
  -7   5   9       20.39       18.72     13.31 o 
  -6   5   9       15.88        1.52     12.60 o 
  -5   5   9       37.92       59.64     11.93 o 
  -4   5   9       10.85       21.69     10.84 o 
  -3   5   9      295.12      269.22     20.62 o 
  -2   5   9       13.62       22.48      9.29 o 
  -1   5   9      319.15      419.43     24.20 o 
   0   5   9       41.57       31.05      9.97 o 
   1   5   9      103.71      122.72     16.99 o 
   2   5   9        7.87       13.68     10.04 o 
   3   5   9      111.44      139.58     16.99 o 
   4   5   9       10.01        8.16      9.75 o 
   5   5   9      108.05       79.60     15.12 o 
   6   5   9       22.04       16.25      8.68 o 
   7   5   9        0.01        8.90      8.90 o 
   8   5   9        0.24        5.23      8.13 o 
  -7   6   9        9.56        6.59     11.03 o 
  -6   6   9       10.45       12.76     11.97 o 
  -5   6   9       19.09       15.26     13.31 o 
  -4   6   9        6.87        5.83     13.44 o 
  -3   6   9       81.81       86.33     13.99 o 
  -2   6   9       13.07        9.04      9.66 o 
  -1   6   9        0.50       15.32      7.58 o 
   0   6   9       94.49       69.32      9.30 o 
   1   6   9        0.81        3.82      8.42 o 
   2   6   9       15.19        6.37     11.21 o 
   3   6   9       34.24       28.73     10.93 o 
   4   6   9       22.98       17.40      8.78 o 
   5   6   9       22.33        9.43      8.31 o 
   6   6   9        3.21        1.34      9.58 o 
   7   6   9        4.63        4.06     11.70 o 
  -5   7   9       16.60        1.64     13.75 o 
  -4   7   9        4.95        7.93     15.09 o 
  -3   7   9        4.27        0.00      9.23 o 
  -2   7   9       24.08        0.00     14.51 o 
  -1   7   9       62.81       64.71     15.06 o 
   0   7   9       13.14       28.65      7.90 o 
   1   7   9       20.09        5.97     10.22 o 
   2   7   9        1.84        3.02      7.86 o 
   3   7   9        2.96        7.44     13.57 o 
   4   7   9       10.80       10.33     12.58 o 
   5   7   9        2.79       17.37      7.89 o 
 -11   0  10       26.79       32.94      9.03 o 
 -10   0  10        0.21       10.67     10.67 o 
  -9   0  10       45.12       55.80     14.62 o 
  -8   0  10       74.70       65.11     13.71 o 
  -7   0  10      278.48      304.48     24.92 o 
  -6   0  10     1120.23     1019.10     37.04 o 
  -5   0  10       77.07       62.46     12.23 o 
  -4   0  10      891.54      943.95     27.52 o 
  -3   0  10      667.28      785.86     28.16 o 
  -2   0  10      661.86      655.01     22.15 o 
  -1   0  10     1966.05     1763.57     35.64 o 
   0   0  10      184.09      163.17      8.29 o 
   1   0  10      859.80      865.73     24.72 o 
   2   0  10     1039.62     1112.29     22.86 o 
   3   0  10      373.54      340.07     12.93 o 
   4   0  10      334.14      333.42      4.53 o 
   5   0  10       15.38        3.01      5.39 o 
   6   0  10        0.03        0.85      4.98 o 
   7   0  10       32.44       31.59      8.92 o 
   8   0  10       58.42       55.75     10.29 o 
   9   0  10        8.34        9.99      6.33 o 
  10   0  10       35.90       29.84      9.35 o 
 -10   1  10        4.25       22.11     10.49 o 
  -9   1  10       12.85        6.10     11.34 o 
  -8   1  10      149.94      142.27     16.84 o 
  -7   1  10        1.07        5.15     12.60 o 
  -6   1  10      160.75      158.18     17.00 o 
  -5   1  10      391.64      431.21     25.76 o 
  -4   1  10      281.54      250.85     18.25 o 
  -3   1  10      298.82      225.88     14.31 o 
  -2   1  10        4.02        8.32      5.82 o 
  -1   1  10       68.25       50.69      7.38 o 
   0   1  10        5.29        3.79      3.79 o 
   1   1  10       24.18       36.30      7.23 o 
   2   1  10      192.26      168.78     16.38 o 
   3   1  10      160.44      178.99     13.85 o 
   4   1  10       85.25       59.24      7.73 o 
   5   1  10       22.88       20.91      6.68 o 
   6   1  10        7.21        7.40     10.58 o 
   7   1  10       65.63       81.65     10.27 o 
   8   1  10       28.14       24.13      7.84 o 
   9   1  10       21.18       26.67      9.53 o 
  10   1  10        3.37        5.47      4.54 o 
 -10   2  10        3.10        9.65     12.46 o 
  -9   2  10        1.68        7.68      9.84 o 
  -8   2  10       13.51       39.27     13.04 o 
  -7   2  10       37.32       26.63     10.41 o 
  -6   2  10      235.29      198.27     19.39 o 
  -5   2  10        2.97        5.24      8.10 o 
  -4   2  10       63.38       41.61      9.36 o 
  -3   2  10        3.95       16.25      6.44 o 
  -2   2  10       15.04       37.02      7.40 o 
  -1   2  10      464.59      470.48     18.59 o 
   0   2  10       73.35       49.59      5.23 o 
   1   2  10       51.37       50.50      6.41 o 
   2   2  10       97.61      126.84     10.29 o 
   3   2  10      159.17      161.59     15.98 o 
   4   2  10        0.34        3.88      6.20 o 
   5   2  10       21.12        3.37      7.25 o 
   6   2  10        0.19        0.90      7.83 o 
   7   2  10      117.66      115.07      6.81 o 
   8   2  10       12.61       22.50     10.03 o 
   9   2  10        3.04        4.53      6.96 o 
  10   2  10       12.68        2.36      7.81 o 
 -10   3  10        1.12        4.79     10.17 o 
  -9   3  10        0.00        7.94     11.84 o 
  -8   3  10        0.35       13.11     13.11 o 
  -7   3  10       33.71       29.60      9.41 o 
  -6   3  10       11.55       12.85     10.77 o 
  -5   3  10        1.57       16.04      9.12 o 
  -4   3  10       78.91       65.56     13.27 o 
  -3   3  10      436.51      467.54     17.19 o 
  -2   3  10       16.08       12.30      6.42 o 
  -1   3  10       33.13       45.06      7.21 o 
   0   3  10       10.30        2.75      3.82 o 
   1   3  10        4.13        6.33      6.09 o 
   2   3  10       16.15        5.19      5.84 o 
   3   3  10        0.01       11.30      5.97 o 
   4   3  10      168.06      172.15      7.80 o 
   5   3  10      354.22      396.51     22.41 o 
   6   3  10       71.39       83.84     15.10 o 
   7   3  10       22.30       27.24      7.61 o 
   8   3  10        5.23        4.58      6.69 o 
   9   3  10       10.98       22.61      8.81 o 
  -9   4  10        0.36        4.94      7.42 o 
  -8   4  10       11.22        4.78     12.67 o 
  -7   4  10        4.81       10.56     11.75 o 
  -6   4  10       35.47       35.24     12.04 o 
  -5   4  10      124.52      120.74     16.91 o 
  -4   4  10       91.97      141.89     13.95 o 
  -3   4  10       91.69       88.21     13.40 o 
  -2   4  10        6.27        2.70      7.27 o 
  -1   4  10      320.68      314.10     19.15 o 
   0   4  10       70.70       83.83      7.56 o 
   1   4  10      326.08      376.48     19.68 o 
   2   4  10       46.53       56.67     10.86 o 
   3   4  10       28.53       23.06      9.36 o 
   4   4  10       14.01       20.49      8.42 o 
   5   4  10      106.25      118.42      9.99 o 
   6   4  10      241.02      274.23     21.14 o 
   7   4  10       14.24        7.16      7.16 o 
   8   4  10       10.97       18.51      7.72 o 
   9   4  10        1.08       14.82      7.97 o 
  -8   5  10        4.57        9.93     11.48 o 
  -7   5  10       37.20       25.65     11.60 o 
  -6   5  10        2.15       12.22     10.87 o 
  -5   5  10      201.77      231.21     22.25 o 
  -4   5  10        1.39        9.31      9.31 o 
  -3   5  10       77.58       82.54     14.10 o 
  -2   5  10        7.32        6.74      9.89 o 
  -1   5  10       66.57       76.93     12.50 o 
   0   5  10       44.53       65.82      8.61 o 
   1   5  10      189.05      199.55     17.96 o 
   2   5  10       66.49       66.26     12.41 o 
   3   5  10        0.85        1.17      8.49 o 
   4   5  10      226.47      202.13      9.12 o 
   5   5  10       16.86       14.97     12.14 o 
   6   5  10       14.66       43.47     10.70 o 
   7   5  10        3.10       10.71     10.71 o 
   8   5  10        0.00        7.73      7.73 o 
  -7   6  10       14.64       21.57     10.10 o 
  -6   6  10       32.88        1.58     13.72 o 
  -5   6  10       41.97       42.46     13.02 o 
  -4   6  10       28.15       35.79     13.16 o 
  -3   6  10       44.97       46.58     10.74 o 
  -2   6  10        7.56        0.00      8.70 o 
  -1   6  10       14.18       21.16     10.66 o 
   0   6  10       15.08       23.67     10.58 o 
   1   6  10       48.60       31.64     12.89 o 
   2   6  10        9.26       12.75     12.75 o 
   3   6  10        4.27       10.16     10.16 o 
   4   6  10      107.24       90.60     16.52 o 
   5   6  10        5.90        1.38     10.25 o 
   6   6  10        0.27       17.93      8.32 o 
  -4   7  10       46.78       19.26     17.15 o 
  -3   7  10        1.01        0.00     10.98 o 
  -2   7  10        1.88       12.41     12.41 o 
  -1   7  10        0.21       15.08     15.08 o 
   0   7  10        7.92        3.37     16.65 o 
   1   7  10        7.13       20.26     12.24 o 
   2   7  10       30.96       21.49     11.50 o 
   3   7  10       45.81       36.23     12.89 o 
   4   7  10        5.13       16.35     10.85 o 
 -10   1  11        0.51       14.55      9.22 o 
  -9   1  11        0.54       14.13      9.77 o 
  -8   1  11        0.28        8.77      8.77 o 
  -7   1  11       16.64       25.66     12.11 o 
  -6   1  11        9.14        7.22     11.45 o 
  -5   1  11        1.70       13.77      8.33 o 
  -4   1  11       19.14       38.86      8.82 o 
  -3   1  11       55.79       63.26      9.57 o 
  -2   1  11        2.67        6.42      4.46 o 
  -1   1  11       40.53       64.98      8.22 o 
   0   1  11        8.36        3.37      3.42 o 
   1   1  11      134.62      150.62     10.72 o 
   2   1  11       31.64       43.61      8.42 o 
   3   1  11        7.61        3.56      6.00 o 
   4   1  11        5.38        8.38      4.82 o 
   5   1  11        4.24        4.89      4.89 o 
   6   1  11       41.22       35.08      6.03 o 
   7   1  11        1.03        1.92      6.71 o 
   8   1  11        0.19        0.00      7.94 o 
   9   1  11        3.13       11.73      5.76 o 
  10   1  11        4.21        7.56      8.76 o 
 -10   2  11        0.34        6.58     11.47 o 
  -9   2  11        0.22        0.00     11.75 o 
  -8   2  11       19.20        6.07     11.62 o 
  -7   2  11        0.70        7.06     10.95 o 
  -6   2  11        0.71       15.22      7.53 o 
  -5   2  11       81.36       79.30     11.82 o 
  -4   2  11       17.55        0.95     10.31 o 
  -3   2  11       24.42        7.61      8.65 o 
  -2   2  11        0.86        6.64      5.55 o 
  -1   2  11       32.50       45.83      7.91 o 
   0   2  11      125.11      112.99     18.39 o 
   1   2  11       76.75       43.75      7.08 o 
   2   2  11        0.00        8.45      4.54 o 
   3   2  11        1.28        1.54      6.79 o 
   4   2  11       87.13       81.92     11.61 o 
   5   2  11        5.04        6.17      5.78 o 
   6   2  11       10.93       32.58      6.08 o 
   7   2  11        2.78        7.17      8.77 o 
   8   2  11       43.71       36.91      7.46 o 
   9   2  11        9.27       11.22      6.55 o 
  -9   3  11        5.88        4.98     10.90 o 
  -8   3  11       19.23        3.23     11.69 o 
  -7   3  11       13.40       13.21     11.12 o 
  -6   3  11      103.38       79.63     14.75 o 
  -5   3  11      119.48      139.25     16.33 o 
  -4   3  11      188.35      215.57     18.31 o 
  -3   3  11       50.44       35.48      9.02 o 
  -2   3  11        3.35       19.06      7.00 o 
  -1   3  11       17.75        6.89      5.84 o 
   0   3  11        8.59        4.45      4.45 o 
   1   3  11      123.98       89.67     10.36 o 
   2   3  11       32.42       19.30      7.05 o 
   3   3  11      162.77      126.12      7.71 o 
   4   3  11      128.07      113.71      8.97 o 
   5   3  11      130.98       96.43     14.38 o 
   6   3  11       27.15       35.01      9.93 o 
   7   3  11        5.19       19.06      8.08 o 
   8   3  11        0.04        8.15      8.51 o 
   9   3  11        2.41        9.75      9.75 o 
  -9   4  11        3.31        0.00      9.86 o 
  -8   4  11        9.32       13.68     13.68 o 
  -7   4  11       16.44       26.57     12.01 o 
  -6   4  11       12.14       21.88     12.64 o 
  -5   4  11       80.00       87.25     17.30 o 
  -4   4  11       63.36       73.73     15.13 o 
  -3   4  11      261.73      294.02     21.82 o 
  -2   4  11        6.41        4.84      7.13 o 
  -1   4  11      196.19      215.15     16.95 o 
   0   4  11       26.11       19.64      8.16 o 
   1   4  11      148.45      175.09     17.51 o 
   2   4  11        0.17        0.00      7.72 o 
   3   4  11       40.95       49.81     13.12 o 
   4   4  11       85.13       70.95     13.69 o 
   5   4  11        0.01        9.08      8.53 o 
   6   4  11       84.52       85.05     14.80 o 
   7   4  11       10.59       26.79      7.12 o 
   8   4  11        1.88        8.64      7.45 o 
  -8   5  11        4.58       13.09     13.09 o 
  -7   5  11        0.63        8.21     15.14 o 
  -6   5  11      116.60       75.62     18.86 o 
  -5   5  11        3.05        0.00     11.42 o 
  -4   5  11       65.84       47.98     15.02 o 
  -3   5  11        0.05        3.73      9.02 o 
  -2   5  11       32.24       20.00      8.06 o 
  -1   5  11        2.01       22.55      7.42 o 
   0   5  11       11.70        2.16      9.40 o 
   1   5  11       50.34       78.85     13.21 o 
   2   5  11       35.58        9.35      9.65 o 
   3   5  11        0.28        3.65      7.58 o 
   4   5  11       26.45        3.74     11.65 o 
   5   5  11        4.51        1.26     10.45 o 
   6   5  11        2.20        1.33     10.61 o 
   7   5  11        1.82        7.80      8.42 o 
  -6   6  11       35.19       31.42     11.61 o 
  -5   6  11        2.62        3.16     10.12 o 
  -4   6  11        1.54        1.58     11.38 o 
  -3   6  11       26.77       48.05     12.18 o 
  -2   6  11        6.09       19.55     11.08 o 
  -1   6  11        1.87       10.74     10.74 o 
   0   6  11       56.88       69.75     10.75 o 
   1   6  11        2.43       16.54      9.49 o 
   2   6  11        8.51       18.03     11.37 o 
   3   6  11       24.35        2.82     12.03 o 
   4   6  11       26.80       25.37     12.91 o 
   5   6  11       11.13       11.56     11.56 o 
   6   6  11        2.64        5.56      9.86 o 
  -3   7  11        0.66        1.64     11.85 o 
  -2   7  11       57.73       22.46     11.93 o 
  -1   7  11        6.58        8.11     11.08 o 
   0   7  11        5.08        1.86     10.56 o 
   1   7  11        2.62        1.55     12.28 o 
   2   7  11        4.39        9.47     10.98 o 
   3   7  11        9.74        0.00     12.05 o 
 -10   0  12        7.74       13.37     13.37 o 
  -9   0  12        5.62       12.54     11.72 o 
  -8   0  12      105.05       77.24     15.72 o 
  -7   0  12        1.01       15.19      9.95 o 
  -6   0  12      233.52      271.63     22.49 o 
  -5   0  12       57.48       66.60     13.82 o 
  -4   0  12       43.33       28.05      9.73 o 
  -3   0  12        0.01        0.15      7.64 o 
  -2   0  12        2.09        7.08      7.08 o 
  -1   0  12        0.40        8.73      6.32 o 
   0   0  12      517.43      543.48     15.50 o 
   1   0  12        1.36       16.17      8.08 o 
   2   0  12      597.09      657.98     26.52 o 
   3   0  12       67.97       82.32     13.83 o 
   4   0  12       41.72       34.46      5.08 o 
   5   0  12       66.26       71.74     12.25 o 
   6   0  12       11.13        6.93      6.93 o 
   7   0  12       14.94        5.67      7.71 o 
   8   0  12      139.07      138.92      9.48 o 
   9   0  12        7.48        6.98      6.10 o 
 -10   1  12        6.80        1.67     11.91 o 
  -9   1  12       10.43        6.47     10.11 o 
  -8   1  12       11.43        3.13      7.15 o 
  -7   1  12      122.54      124.97     19.53 o 
  -6   1  12      123.30      115.56     15.65 o 
  -5   1  12       15.12        6.79      8.32 o 
  -4   1  12      138.49      143.38     14.59 o 
  -3   1  12       84.07       96.73     11.53 o 
  -2   1  12       37.28       17.11      5.89 o 
  -1   1  12       56.38       53.90      8.41 o 
   0   1  12        7.07        4.23      2.87 o 
   1   1  12      234.13      193.63     13.97 o 
   2   1  12      516.72      413.60     20.07 o 
   3   1  12        3.83        1.53      5.74 o 
   4   1  12       83.32       73.63      6.58 o 
   5   1  12       78.11       69.96      8.34 o 
   6   1  12      220.88      193.98      6.67 o 
   7   1  12        0.26        1.99      7.48 o 
   8   1  12        7.78       23.77      7.89 o 
   9   1  12        2.51        0.00      7.34 o 
 -10   2  12        0.04       11.46      7.16 o 
  -9   2  12        9.51        3.26     12.37 o 
  -8   2  12        7.65       10.99     12.03 o 
  -7   2  12        9.97       21.94     11.06 o 
  -6   2  12       60.80       75.91     15.84 o 
  -5   2  12       93.08      107.28     16.61 o 
  -4   2  12       10.15        1.11      8.68 o 
  -3   2  12       22.35       14.49      6.88 o 
  -2   2  12        5.90        0.81      5.99 o 
  -1   2  12        5.37       11.08      6.18 o 
   0   2  12       26.67       20.51      5.15 o 
   1   2  12       12.30        5.14      4.76 o 
   2   2  12        0.13        5.94      5.94 o 
   3   2  12      203.13      161.27     13.31 o 
   4   2  12      102.11       76.92     10.79 o 
   5   2  12       12.58        9.30      8.79 o 
   6   2  12       20.62        4.99      7.72 o 
   7   2  12        4.62       10.59      8.06 o 
   8   2  12        7.43        5.49      6.51 o 
   9   2  12        0.01       13.42      6.13 o 
  -9   3  12       17.94        5.02     11.76 o 
  -8   3  12        2.15        1.67     11.36 o 
  -7   3  12      112.37      109.93     17.89 o 
  -6   3  12        3.72       15.48     10.31 o 
  -5   3  12       56.67       58.88     12.53 o 
  -4   3  12        0.78        4.42      8.53 o 
  -3   3  12       60.86       66.69     12.51 o 
  -2   3  12       75.37       57.18      9.77 o 
  -1   3  12        0.26        1.69      5.11 o 
   0   3  12        7.62       16.24      4.62 o 
   1   3  12        3.86        0.77      7.34 o 
   2   3  12       87.34       76.01     11.91 o 
   3   3  12       61.38       44.18     11.28 o 
   4   3  12      256.62      274.09     23.16 o 
   5   3  12      226.02      252.85     19.88 o 
   6   3  12        4.81        2.18      8.33 o 
   7   3  12        1.78        2.34      6.02 o 
   8   3  12        3.66       16.37      8.77 o 
  -8   4  12       19.11        9.89     11.48 o 
  -7   4  12        0.03        9.67     11.83 o 
  -6   4  12       49.30       34.73     13.32 o 
  -5   4  12       13.14        6.96     10.61 o 
  -4   4  12        2.32        5.09      9.86 o 
  -3   4  12       26.06       16.99     10.23 o 
  -2   4  12        2.07        2.13      8.11 o 
  -1   4  12       47.51       41.29      9.60 o 
   0   4  12       74.89       56.17     13.21 o 
   1   4  12       83.30       61.71     12.12 o 
   2   4  12       19.57       16.28      9.24 o 
   3   4  12      144.98      166.31     16.98 o 
   4   4  12      117.62      128.18      9.15 o 
   5   4  12      144.76      151.86     14.10 o 
   6   4  12       18.85       20.62     11.49 o 
   7   4  12        1.50        1.23      7.89 o 
   8   4  12        2.73       12.36      7.82 o 
  -7   5  12        6.79        6.60     16.06 o 
  -6   5  12       18.95       11.19     13.79 o 
  -5   5  12      112.59       86.74     17.22 o 
  -4   5  12       64.75       59.45     15.90 o 
  -3   5  12        6.79       11.81     11.35 o 
  -2   5  12      107.49      123.11     15.56 o 
  -1   5  12        4.21       13.06      8.13 o 
   0   5  12        0.11        3.42      7.01 o 
   1   5  12        0.01        8.27      8.69 o 
   2   5  12        1.55        2.48      8.16 o 
   3   5  12        9.66       22.62      8.69 o 
   4   5  12       67.59       82.87     15.49 o 
   5   5  12        4.62        9.72      9.72 o 
   6   5  12       45.08       55.61     13.45 o 
   7   5  12        9.92        0.00      7.16 o 
  -5   6  12       35.93        9.72     13.26 o 
  -4   6  12        1.68       10.98      9.44 o 
  -3   6  12        8.08       11.80     11.80 o 
  -2   6  12       12.37       21.70      9.71 o 
  -1   6  12        7.55       25.60     10.45 o 
   0   6  12        2.04        2.01      6.74 o 
   1   6  12       26.27        4.25     11.23 o 
   2   6  12        4.05        0.00      8.57 o 
   3   6  12       14.53       11.60     10.29 o 
   4   6  12        0.34        2.82     10.30 o 
   5   6  12       42.23       35.86     12.21 o 
  -2   7  12        4.21        8.06     12.69 o 
  -1   7  12        0.30       11.43     10.67 o 
   0   7  12        6.34        7.37      8.43 o 
   1   7  12        8.11       14.03     14.03 o 
   2   7  12       10.27       32.43     12.14 o 
  -9   1  13        3.02        9.89      8.09 o 
  -8   1  13        0.03        9.42      5.49 o 
  -7   1  13      155.42      109.64     22.45 o 
  -6   1  13        0.00        2.79     10.28 o 
  -5   1  13        0.66        1.18     10.28 o 
  -4   1  13      169.40      168.47     16.59 o 
  -3   1  13       57.03       50.97     11.06 o 
  -2   1  13      133.18      123.15     12.77 o 
  -1   1  13       12.46       16.60      6.56 o 
   0   1  13       22.94       13.51      4.41 o 
   1   1  13       12.76        6.17      6.94 o 
   2   1  13      285.94      296.87      5.75 o 
   3   1  13      101.50      130.95     13.10 o 
   4   1  13        1.37        3.51      7.04 o 
   5   1  13       32.55       31.39      6.89 o 
   6   1  13        2.30       10.70      7.50 o 
   7   1  13       37.69       35.40      9.19 o 
   8   1  13        0.36        5.21      5.01 o 
   9   1  13        2.20        2.05      5.95 o 
  -9   2  13       10.83        3.33     12.37 o 
  -8   2  13        1.22        3.20     11.46 o 
  -7   2  13       13.81       25.76     11.58 o 
  -6   2  13      107.71      123.73     17.36 o 
  -5   2  13       25.00       31.20     12.61 o 
  -4   2  13        1.55        9.08      9.08 o 
  -3   2  13        2.25        0.00      6.71 o 
  -2   2  13       12.59       11.31      7.77 o 
  -1   2  13        6.55        5.70      4.53 o 
   0   2  13        0.17        0.74      6.70 o 
   1   2  13        0.00        1.63      6.42 o 
   2   2  13       71.33       52.94     10.52 o 
   3   2  13       81.83       76.00     10.58 o 
   4   2  13        0.45        2.80      6.62 o 
   5   2  13        0.93        2.01      7.91 o 
   6   2  13        2.17        1.10      7.19 o 
   7   2  13        8.68       11.78      9.09 o 
   8   2  13        1.12        7.54      7.54 o 
   9   2  13        3.59       13.16      5.39 o 
  -9   3  13        2.15        3.35     12.46 o 
  -8   3  13        3.32        3.26     13.21 o 
  -7   3  13        5.95        6.25      9.11 o 
  -6   3  13        0.58        5.91     10.31 o 
  -5   3  13       39.94       30.41     12.49 o 
  -4   3  13       29.51       31.98      8.90 o 
  -3   3  13        7.73        8.48      7.46 o 
  -2   3  13        1.96        1.92      6.32 o 
  -1   3  13        1.99        2.63      7.10 o 
   0   3  13        0.38        5.63      4.45 o 
   1   3  13      139.02      164.66     15.12 o 
   2   3  13       13.00       18.56      9.41 o 
   3   3  13      247.25      308.11     19.79 o 
   4   3  13       36.31       42.42     12.92 o 
   5   3  13       51.24       48.85     13.47 o 
   6   3  13        7.46        9.02      7.02 o 
   7   3  13        7.75        4.64      7.72 o 
   8   3  13       12.67        8.15      8.70 o 
  -8   4  13        2.29       10.05     11.60 o 
  -7   4  13       12.06        8.11     11.20 o 
  -6   4  13        0.14        1.49     10.22 o 
  -5   4  13        8.84       11.54     12.03 o 
  -4   4  13       69.67       81.20     12.21 o 
  -3   4  13       13.38        2.38      9.37 o 
  -2   4  13       17.11        9.77      9.77 o 
  -1   4  13        4.98        3.15      6.58 o 
   0   4  13       70.83       78.88      8.41 o 
   1   4  13      128.24      170.20     17.02 o 
   2   4  13      122.48       84.43     13.20 o 
   3   4  13        2.41        2.22      8.56 o 
   4   4  13        0.68       15.32     10.11 o 
   5   4  13       40.97       30.35     10.79 o 
   6   4  13        0.68        2.54      9.92 o 
   7   4  13        0.07        7.48      9.61 o 
  -7   5  13        0.01        6.69     12.77 o 
  -6   5  13       18.04       32.60     12.75 o 
  -5   5  13      127.66      107.00     19.15 o 
  -4   5  13        1.85        8.71     10.72 o 
  -3   5  13       25.99       20.36     13.11 o 
  -2   5  13       26.21       25.61     11.42 o 
  -1   5  13        4.20        3.75      9.34 o 
   0   5  13        1.16       13.97      6.16 o 
   1   5  13       11.22       23.62     10.22 o 
   2   5  13        1.49       14.00      8.81 o 
   3   5  13       16.78       28.79     11.46 o 
   4   5  13       74.15       80.24     16.36 o 
   5   5  13        1.08        1.34     10.57 o 
   6   5  13        3.90       17.41      9.40 o 
  -5   6  13       10.00       14.31     14.31 o 
  -4   6  13        5.81        1.50     13.36 o 
  -3   6  13       33.92       10.61     11.96 o 
  -2   6  13       12.55       17.67     10.25 o 
  -1   6  13       13.23        7.29     10.85 o 
   0   6  13        4.89        2.59      7.31 o 
   1   6  13       12.67       13.16     11.06 o 
   2   6  13        7.27        7.40     10.21 o 
   3   6  13        7.43        3.03     10.10 o 
   4   6  13       16.41        8.82     10.20 o 
  -9   0  14       14.84       24.27     14.07 o 
  -8   0  14       52.86       60.09     16.51 o 
  -7   0  14        0.05       13.48      9.39 o 
  -6   0  14       48.21       46.04     15.79 o 
  -5   0  14        4.98       16.57      8.29 o 
  -4   0  14      200.35      202.83     19.02 o 
  -3   0  14        7.56       21.18      7.43 o 
  -2   0  14       63.63       65.04     10.99 o 
  -1   0  14       52.13       59.31     11.58 o 
   0   0  14      182.26      166.18     10.30 o 
   1   0  14       57.44       40.81      8.79 o 
   2   0  14      224.27      236.50     15.19 o 
   3   0  14      177.21      214.96     16.96 o 
   4   0  14       21.87       26.52      7.56 o 
   5   0  14        2.18       13.52      5.97 o 
   6   0  14        1.91        3.90      5.16 o 
   7   0  14       32.33       26.92      6.62 o 
   8   0  14        9.71        8.91      7.15 o 
  -9   1  14        0.25       11.58     11.58 o 
  -8   1  14        5.12       27.54     11.18 o 
  -7   1  14      103.06      124.02     17.35 o 
  -6   1  14        2.33       10.10     10.10 o 
  -5   1  14       92.18       89.04     13.46 o 
  -4   1  14      143.06      101.05     15.00 o 
  -3   1  14       94.28      128.77     15.74 o 
  -2   1  14      272.33      202.58     16.82 o 
  -1   1  14       11.36       31.86      7.90 o 
   0   1  14       91.61       67.74      7.91 o 
   1   1  14        0.01       12.57      6.29 o 
   2   1  14       25.81       33.34      9.29 o 
   3   1  14        2.06        7.06      8.57 o 
   4   1  14      172.02      160.46     14.75 o 
   5   1  14       83.35       87.14      6.40 o 
   6   1  14       37.40       37.15      9.84 o 
   7   1  14       15.21       25.81      6.78 o 
   8   1  14       10.80        4.16      4.87 o 
  -9   2  14        5.41        9.92     10.84 o 
  -8   2  14        4.85        6.54     12.26 o 
  -7   2  14       47.43       49.93     12.82 o 
  -6   2  14        3.57        4.38      9.59 o 
  -5   2  14        1.02        5.21     11.73 o 
  -4   2  14       29.42       29.05      9.89 o 
  -3   2  14       54.75       66.42     11.58 o 
  -2   2  14      201.80      191.97     16.85 o 
  -1   2  14       20.91       17.65      6.89 o 
   0   2  14      119.15      119.37      8.45 o 
   1   2  14        4.05       12.96      5.79 o 
   2   2  14      143.92      157.08     15.26 o 
   3   2  14      108.05      119.34     15.05 o 
   4   2  14       13.09        0.00      7.91 o 
   5   2  14       28.31       51.28      9.84 o 
   6   2  14       83.52       66.04     12.33 o 
   7   2  14        0.66        8.76      7.29 o 
   8   2  14        2.08        4.36      5.18 o 
  -8   3  14        3.59        3.31     12.44 o 
  -7   3  14       22.04       16.06     12.79 o 
  -6   3  14       11.25        2.97     11.86 o 
  -5   3  14      146.22      136.21     20.26 o 
  -4   3  14       56.13       42.18     12.73 o 
  -3   3  14       16.74       40.36      9.55 o 
  -2   3  14        1.05        7.12      7.66 o 
  -1   3  14        4.30        4.87      8.81 o 
   0   3  14       20.63       19.56     11.87 o 
   1   3  14      162.04      137.58     14.84 o 
   2   3  14       15.68       15.87      9.62 o 
   3   3  14      233.73      204.89     17.76 o 
   4   3  14      364.22      365.91     25.03 o 
   5   3  14        4.90        1.14      9.89 o 
   6   3  14       10.36        1.10      8.14 o 
   7   3  14       19.31       15.16      9.12 o 
  -7   4  14        7.47        0.00     12.06 o 
  -6   4  14        2.16        6.39     10.70 o 
  -5   4  14        0.70        0.00     12.49 o 
  -4   4  14        5.53        4.13     11.32 o 
  -3   4  14        0.00        4.98      6.58 o 
  -2   4  14        7.15       23.13      9.10 o 
  -1   4  14       59.44       48.79      9.95 o 
   0   4  14        4.66       14.83      5.53 o 
   1   4  14      158.67      195.68     18.67 o 
   2   4  14       51.59       37.59     11.71 o 
   3   4  14        3.37        8.84      8.84 o 
   4   4  14        8.94       13.42      8.85 o 
   5   4  14       13.06       15.05     10.63 o 
   6   4  14        2.09        1.23      9.82 o 
   7   4  14        5.80        2.50      7.82 o 
  -6   5  14       10.27        5.00     14.23 o 
  -5   5  14        0.21        1.53     13.76 o 
  -4   5  14        2.36        7.40     13.12 o 
  -3   5  14       15.83       18.11     10.90 o 
  -2   5  14       11.61        6.62     10.21 o 
  -1   5  14       68.03       49.05     13.19 o 
   0   5  14       41.86       48.21      9.20 o 
   1   5  14        5.40        9.09      9.94 o 
   2   5  14        5.95        3.98     10.52 o 
   3   5  14       39.72       58.17     11.51 o 
   4   5  14        0.21        5.45      8.73 o 
   5   5  14        2.43        5.44      9.85 o 
  -4   6  14       21.49       42.90     11.41 o 
  -3   6  14       10.62       16.91     10.55 o 
  -2   6  14        0.27        7.51     10.97 o 
  -1   6  14        0.00        3.04     11.15 o 
   0   6  14        6.06        2.64      7.85 o 
   1   6  14        1.24        5.99      9.47 o 
   2   6  14        2.97        9.10     10.55 o 
   3   6  14       11.41        9.12     10.54 o 
  -8   1  15       45.65       45.97     12.55 o 
  -7   1  15        0.32       12.49     10.32 o 
  -6   1  15       23.50       13.18     11.51 o 
  -5   1  15        3.72        4.06     10.08 o 
  -4   1  15        0.38        8.39      9.62 o 
  -3   1  15       14.14       17.32      8.66 o 
  -2   1  15       15.13       16.82      7.92 o 
  -1   1  15       26.70       45.68      9.72 o 
   0   1  15        1.60        1.66      5.43 o 
   1   1  15      140.14      134.95     13.62 o 
   2   1  15       43.01       40.38      7.17 o 
   3   1  15        0.72        0.99      7.33 o 
   4   1  15        2.35        0.97      6.68 o 
   5   1  15       17.76        1.06      6.58 o 
   6   1  15        0.23        0.00      7.60 o 
   7   1  15        2.14        8.35      8.35 o 
   8   1  15        1.32        7.26      7.26 o 
  -8   2  15        0.20       12.07     12.07 o 
  -7   2  15        0.35        9.45     12.38 o 
  -6   2  15       90.95       65.34     14.21 o 
  -5   2  15       11.36       24.33     10.03 o 
  -4   2  15       53.07       45.15     13.79 o 
  -3   2  15        7.53        2.14     10.28 o 
  -2   2  15        6.29       10.81     10.81 o 
  -1   2  15       25.52       30.39      7.51 o 
   0   2  15       14.91       13.72      5.64 o 
   1   2  15       10.92        2.75      7.64 o 
   2   2  15        0.00        7.63      8.25 o 
   3   2  15      119.48      128.30     15.20 o 
   4   2  15       34.55       21.52     10.21 o 
   5   2  15       45.20       47.84      9.93 o 
   6   2  15        6.89        6.51      8.45 o 
   7   2  15        5.59        5.45      7.48 o 
  -7   3  15        0.19        6.45     10.23 o 
  -6   3  15        2.05       15.28      8.92 o 
  -5   3  15       22.52       12.81     12.34 o 
  -4   3  15        7.36       18.13      7.95 o 
  -3   3  15       28.40       31.72     12.09 o 
  -2   3  15       68.78       91.25     12.45 o 
  -1   3  15       49.84       53.70     12.28 o 
   0   3  15       15.51       31.93      7.00 o 
   1   3  15        0.99        7.18      7.56 o 
   2   3  15        3.58        8.48      8.48 o 
   3   3  15        0.85        1.16      9.64 o 
   4   3  15       56.93       33.84     11.66 o 
   5   3  15       18.03       18.55      8.36 o 
   6   3  15       16.93        0.00      9.93 o 
   7   3  15        0.35        2.39      8.89 o 
  -7   4  15        5.78        3.29     11.21 o 
  -6   4  15        0.01        4.76     11.34 o 
  -5   4  15        1.94       14.96     12.06 o 
  -4   4  15        0.96        5.50     10.41 o 
  -3   4  15        1.52        9.02      7.86 o 
  -2   4  15        3.73        2.48      9.23 o 
  -1   4  15       66.04       52.49     10.10 o 
   0   4  15        0.05        0.09      6.41 o 
   1   4  15       14.76        6.94      8.94 o 
   2   4  15        6.36        2.41      8.03 o 
   3   4  15        2.07        7.32      6.80 o 
   4   4  15        0.95        1.30      9.27 o 
   5   4  15        1.86        1.25      7.52 o 
   6   4  15        2.32        6.34      7.52 o 
  -5   5  15       68.11       48.86     15.95 o 
  -4   5  15       24.82       39.10     12.93 o 
  -3   5  15        0.26        1.42     10.98 o 
  -2   5  15        0.00        4.06      9.81 o 
  -1   5  15        0.68        2.64     10.12 o 
   0   5  15       20.98       32.68      9.34 o 
   1   5  15        9.07       10.69     10.69 o 
   2   5  15        5.02        1.39      9.01 o 
   3   5  15        8.82        6.96      8.19 o 
   4   5  15        4.50        5.54     10.69 o 
  -2   6  15        1.68        1.52     11.66 o 
  -1   6  15        4.26        9.07     11.72 o 
   0   6  15        0.83       17.33      6.85 o 
   1   6  15        0.06        1.54     10.70 o 
   2   6  15        2.79        1.53     11.85 o 
  -8   0  16        9.23        8.09     11.15 o 
  -7   0  16        0.10        1.60     11.70 o 
  -6   0  16        8.75       13.54     13.54 o 
  -5   0  16        0.37        2.75      7.93 o 
  -4   0  16       26.71        7.73      8.99 o 
  -3   0  16       18.76       16.82      9.78 o 
  -2   0  16       23.95       14.63     10.35 o 
  -1   0  16       23.46       23.52      8.17 o 
   0   0  16       20.93       25.54      7.82 o 
   1   0  16      197.59      228.13     17.98 o 
   2   0  16       12.00        8.20      8.86 o 
   3   0  16       63.53       79.35     12.63 o 
   4   0  16        0.08        0.27      5.61 o 
   5   0  16        0.08        1.03      6.76 o 
   6   0  16       28.07       22.64      7.02 o 
   7   0  16        7.14        6.58      6.58 o 
  -8   1  16        1.61        6.58     10.40 o 
  -7   1  16       64.39       46.15     12.29 o 
  -6   1  16        0.03        3.06      9.98 o 
  -5   1  16        6.85        9.62      8.36 o 
  -4   1  16        0.00        7.88      7.88 o 
  -3   1  16        7.66       31.98      9.51 o 
  -2   1  16        0.99        5.20      7.40 o 
  -1   1  16       54.76       57.77     11.32 o 
   0   1  16      109.14      101.23     19.43 o 
   1   1  16       12.44       25.97      9.29 o 
   2   1  16       18.69       13.60      8.41 o 
   3   1  16       13.53        5.95      6.44 o 
   4   1  16       35.65       35.55      9.92 o 
   5   1  16        6.62        1.02      7.14 o 
   6   1  16        0.25        6.63      6.63 o 
   7   1  16       19.11       39.48      9.28 o 
  -7   2  16       15.42       12.75     14.47 o 
  -6   2  16       17.95       15.08     13.19 o 
  -5   2  16        2.92        4.15      9.39 o 
  -4   2  16       47.09       19.04     11.07 o 
  -3   2  16        3.82        5.75      8.96 o 
  -2   2  16       65.37       49.26      9.99 o 
  -1   2  16       17.74       28.42      9.21 o 
   0   2  16       36.95       16.70      6.58 o 
   1   2  16        0.77        0.99      8.03 o 
   2   2  16      134.62      123.76     14.25 o 
   3   2  16       42.37       34.22     12.06 o 
   4   2  16        1.51        3.23      7.65 o 
   5   2  16        2.31        6.57      9.22 o 
   6   2  16       37.53       20.94     10.47 o 
   7   2  16        7.37        4.33      7.86 o 
  -7   3  16       10.11        9.71     10.47 o 
  -6   3  16        1.38        4.73     11.11 o 
  -5   3  16        3.87        7.67      7.67 o 
  -4   3  16        1.06        2.61      8.43 o 
  -3   3  16       14.14       14.73      9.45 o 
  -2   3  16        6.71        4.53      7.19 o 
  -1   3  16       11.66       10.96     10.18 o 
   0   3  16        6.00        3.17      5.56 o 
   1   3  16       42.95       50.47     10.85 o 
   2   3  16       15.39       38.43      9.70 o 
   3   3  16       14.78       12.39     11.40 o 
   4   3  16        6.87        9.33      8.22 o 
   5   3  16        0.12        1.18      8.27 o 
   6   3  16       10.97        0.00      9.11 o 
  -6   4  16        0.68       10.92     10.92 o 
  -5   4  16        0.42        7.58     10.36 o 
  -4   4  16        2.82       12.30     12.30 o 
  -3   4  16       24.33        2.64      9.44 o 
  -2   4  16        3.19        3.77      9.02 o 
  -1   4  16        5.67        6.07      8.83 o 
   0   4  16       25.45       20.49      7.78 o 
   1   4  16        9.14       10.85      9.15 o 
   2   4  16       13.74        4.95      8.35 o 
   3   4  16        7.82       11.37      9.05 o 
   4   4  16       16.36       26.92      9.19 o 
   5   4  16        3.56        2.52      8.74 o 
  -4   5  16        5.00       21.05      9.28 o 
  -3   5  16        4.72       10.14     12.74 o 
  -2   5  16       10.10       11.09     10.95 o 
  -1   5  16        3.78       19.21      7.79 o 
   0   5  16       17.96        9.81      6.65 o 
   1   5  16        0.60       15.07      7.40 o 
   2   5  16        4.05       26.52      9.10 o 
   3   5  16        3.96        8.41      7.75 o 
  -7   1  17       44.01       31.89     13.75 o 
  -6   1  17        0.99        7.53     10.60 o 
  -5   1  17        0.19        2.88     10.00 o 
  -4   1  17        7.38        9.09      9.09 o 
  -3   1  17        5.06        8.41      8.84 o 
  -2   1  17        4.35        1.06      8.31 o 
  -1   1  17        0.60        1.03      8.26 o 
   0   1  17        2.76        5.21     10.78 o 
   1   1  17       11.75        4.04      7.13 o 
   2   1  17       59.75       47.93     11.68 o 
   3   1  17        8.64       12.47      7.18 o 
   4   1  17        0.57        2.04      6.59 o 
   5   1  17        0.69        1.09      7.68 o 
   6   1  17        4.39        7.38      8.47 o 
  -7   2  17       10.79        3.23     11.29 o 
  -6   2  17        2.54        0.00     10.60 o 
  -5   2  17       23.50       10.03     11.65 o 
  -4   2  17        0.02        2.56      8.83 o 
  -3   2  17       23.04       36.23      8.85 o 
  -2   2  17       12.35       12.37      7.16 o 
  -1   2  17       26.61       21.36      9.55 o 
   0   2  17        5.58        4.50      9.94 o 
   1   2  17        0.51        3.15      7.03 o 
   2   2  17       27.50       18.92     10.30 o 
   3   2  17       13.36       14.99      8.49 o 
   4   2  17        6.43       16.42      8.27 o 
   5   2  17       11.91        2.19      9.56 o 
   6   2  17        7.04        9.36      9.36 o 
  -6   3  17        1.94       21.58     10.22 o 
  -5   3  17        1.36        2.87     10.60 o 
  -4   3  17        4.22        2.79      8.38 o 
  -3   3  17        2.67        1.22      9.69 o 
  -2   3  17       51.11       51.22     11.42 o 
  -1   3  17        0.32        9.33      9.33 o 
   0   3  17       10.34        1.86      7.82 o 
   1   3  17        7.71        8.99      8.38 o 
   2   3  17        0.06       11.38      9.55 o 
   3   3  17        0.32        2.30      9.79 o 
   4   3  17       12.02        4.70      7.53 o 
   5   3  17       17.75        9.54      8.42 o 
  -5   4  17        2.56        4.55     11.99 o 
  -4   4  17        1.66       21.54      9.55 o 
  -3   4  17        0.18        9.86      9.86 o 
  -2   4  17        1.60        9.11     11.84 o 
  -1   4  17        5.31       11.25      6.53 o 
   0   4  17       50.75       41.44      8.03 o 
   1   4  17        3.36        3.79      7.84 o 
   2   4  17        1.60       10.58     10.58 o 
   3   4  17       12.61       11.53      8.05 o 
   4   4  17        0.43       18.08      6.58 o 
  -2   5  17        0.20        0.74      5.68 o 
  -1   5  17        7.54        0.00      8.35 o 
   0   5  17        0.48       14.84      5.90 o 
   1   5  17        7.88       20.86      9.40 o 
   2   5  17        0.15        4.21      9.45 o 
  -7   0  18       14.24        9.84      9.84 o 
  -6   0  18        1.92        7.67      7.67 o 
  -5   0  18        6.72        7.27      9.93 o 
  -4   0  18        1.90        8.19      9.49 o 
  -3   0  18        4.38        6.41      8.98 o 
  -2   0  18       10.45       22.00      7.89 o 
  -1   0  18        0.27        4.69      6.85 o 
   0   0  18       26.22       18.42      7.38 o 
   1   0  18       81.90       66.89     11.53 o 
   2   0  18      249.96      295.86     20.93 o 
   3   0  18        1.38        4.33      7.27 o 
   4   0  18        0.62        8.64      6.64 o 
   5   0  18        0.44        4.21      4.93 o 
   6   0  18        2.45        4.12      6.45 o 
  -6   1  18        1.52       10.28     10.28 o 
  -5   1  18       11.10        4.32     11.38 o 
  -4   1  18        4.79        3.92     10.10 o 
  -3   1  18       23.17        8.65      9.19 o 
  -2   1  18        0.05        9.21      9.21 o 
  -1   1  18       10.43        2.25      8.27 o 
   0   1  18       29.98        8.93     15.51 o 
   1   1  18        0.14        7.37      7.37 o 
   2   1  18       33.39       25.41      7.77 o 
   3   1  18       13.34       20.17      7.89 o 
   4   1  18        5.48        1.08      7.45 o 
   5   1  18       40.67       16.92     10.60 o 
   6   1  18        0.00        3.10      6.49 o 
  -6   2  18        0.18       12.06     10.66 o 
  -5   2  18        0.11        9.22      9.22 o 
  -4   2  18        2.97       17.42      8.71 o 
  -3   2  18       14.49        7.47     11.41 o 
  -2   2  18        8.18        2.40      5.93 o 
  -1   2  18        0.10        5.62      8.79 o 
   0   2  18       82.12       70.97      8.36 o 
   1   2  18       68.54       81.17     13.37 o 
   2   2  18        2.62        7.63      8.09 o 
   3   2  18        0.02        5.54      7.23 o 
   4   2  18        0.11       12.23      6.00 o 
   5   2  18        5.70        1.13      7.55 o 
  -5   3  18       15.62       20.38      9.72 o 
  -4   3  18        0.01       11.95     11.95 o 
  -3   3  18        0.71        6.44      7.60 o 
  -2   3  18        0.54        6.13      9.14 o 
  -1   3  18       25.80       24.89      8.91 o 
   0   3  18        8.34        2.21      5.82 o 
   1   3  18        0.37        5.82      8.08 o 
   2   3  18       64.70       50.31     12.94 o 
   3   3  18       45.55       50.96     11.65 o 
   4   3  18        1.27       10.68      7.45 o 
  -3   4  18        3.27        9.61      8.98 o 
  -2   4  18        0.07        5.23      9.82 o 
  -1   4  18        0.16        8.21      8.21 o 
   0   4  18       11.29       27.08     15.83 o 
   1   4  18       10.77       19.01      7.26 o 
   2   4  18       22.39        5.16     10.07 o 
   3   4  18        3.24        7.73     10.91 o 
  -5   1  19        1.84       11.49     13.37 o 
  -4   1  19        5.60       16.20      8.77 o 
  -3   1  19        1.07        6.31      7.72 o 
  -2   1  19        0.07        5.96      7.83 o 
  -1   1  19        1.50        2.28      7.57 o 
   0   1  19       43.67       48.13      7.63 o 
   1   1  19       33.68       26.14     10.68 o 
   2   1  19        0.53        1.11      7.07 o 
   3   1  19        3.10        1.06      7.35 o 
   4   1  19        0.04        3.25      7.20 o 
  -5   2  19        7.10        0.00     11.62 o 
  -4   2  19        5.21        3.99      9.01 o 
  -3   2  19        0.20        0.00      8.25 o 
  -2   2  19        2.56        0.00      8.33 o 
  -1   2  19        9.39       19.59     10.44 o 
   0   2  19        5.99        4.66      8.42 o 
   1   2  19       17.09       38.86      9.32 o 
   2   2  19        0.71       10.00      7.48 o 
   3   2  19        0.46       15.59      7.37 o 
   4   2  19        0.26        5.52      7.77 o 
  -4   3  19        0.88       20.54      7.84 o 
  -3   3  19        6.44       10.49      9.77 o 
  -2   3  19        2.62        7.51      9.17 o 
  -1   3  19        1.86        1.16      9.33 o 
   0   3  19       17.60       15.33      5.34 o 
   1   3  19        0.01        3.51      7.93 o 
   2   3  19        0.79       11.81      7.46 o 
   3   3  19        5.24       27.32      8.68 o 
  -4   0  20        0.00        6.94      8.09 o 
  -3   0  20       20.08       18.47      8.09 o 
  -2   0  20        1.67        2.47      7.29 o 
  -1   0  20        4.22        3.61      7.57 o 
   0   0  20        3.34       10.84      4.87 o 
   1   0  20        0.54        3.49      6.53 o 
   2   0  20       13.66       12.29      6.68 o 
   3   0  20        0.01        4.39      6.94 o 
  -4   1  20        3.38        2.73     10.53 o 
  -3   1  20        4.09       12.70      8.10 o 
  -2   1  20        0.24        9.85      9.85 o 
  -1   1  20       22.48       13.88      8.98 o 
   0   1  20        9.46        6.79      6.01 o 
   1   1  20        6.72       11.05      5.15 o 
   2   1  20        4.39        1.03      8.08 o 
   3   1  20        0.58        1.09      6.55 o 
  -3   2  20        0.00        6.32      8.32 o 
  -2   2  20        8.09        9.70      9.58 o 
  -1   2  20        3.33        2.34      9.99 o 
   0   2  20       21.07       21.53      6.34 o 
   1   2  20        0.04        8.05      8.05 o 
   2   2  20        0.80        3.30      6.91 o 
   0   3  20        6.18        1.18      9.72 o 
  -2   1  21        4.89        4.80      9.16 o 
  -1   1  21        0.29        1.16      9.02 o 
   0   1  21        0.20        5.26      5.86 o 
   1   1  21        2.64       16.41      6.27 o 
                                                 
